# Supplementary material for: A common signature of brain metastases among patients with breast cancer, melanoma, and lymphoma
Source: Neurooncol Adv. 2026 May 10;8(1):vdag125. doi: 10.1093/noajnl/vdag125 (PMC13221969; doi:10.1093/noajnl/vdag125)
Supplement: vdag125_Supplementary_Data [file vdag125_supplementary_data.zip]

Archive with 8 entries (8 files):
- Supplementary Tables.xlsx
- Supplementary Figure 1.eps
- Supplementary Figure 2.eps
- Supplementary Figure 3.eps
- Supplementary Figure 4.eps
- Supplementary Figure 5.eps
- Supplementary Figure 6.eps
- Supplementary Figure legends.docx
