# Supplementary material for: A common signature of brain metastases among patients with breast cancer, melanoma, and lymphoma
Source: Neurooncol Adv. 2026 May 10;8(1):vdag125. doi: 10.1093/noajnl/vdag125 (PMC13221969; doi:10.1093/noajnl/vdag125)
Supplement: vdag125_Supplementary_Data [file vdag125_supplementary_data.zip › Supplementary Tables.xlsx]

## Sheet: Table S1A
Table S1A : Significant upregulated and downregulated genes in brain metastases identified in French and Chinese centers using multivariable binomial GLM and linear Gaussian models (adjusted for center and tumor type).
	Log₂ FC: log₂ fold change between brain metastases and extra-cerebral metastases. Genes were selected using a binomial FDR (False Discovery Rate) cutoff of 0.05.
	Contrast: log₂ fold change between brain and liver or lymph node metastases.
	23-gene list: membership in the gene list obtained using SAM analysis.
Gene	Mean Brain	Mean Others	Log2 FC	adjusted Log2 FC	SE	p-value Gaussian	FDR Gaussian	p-value Binomial	FDR Binomial	23 gene list	Contrast Brain vs Liver	Contrast Brain vs Node
NKX6-2	8.981	3.6	5.38	5.508	0.36	4.13496e-31	8.8885e-27	3.44472e-05	0.00387959	yes	5.41	5.36
CNDP1	9.219	4.383	4.84	5.044	0.67	9.66745e-12	4.94789e-09	1.71433e-07	0.000245675		2.31	5.15
KIF1A	9.398	5.067	4.33	4.24	0.64	7.89802e-10	2.53397e-07	1.07916e-06	0.000587785		3.79	4.54
CNTN2	8.238	3.911	4.33	4.384	0.4	4.45934e-20	1.91716e-16	5.21372e-08	0.000214051	yes	4.64	4.28
KLK6	7.388	3.593	3.8	3.772	0.47	3.82505e-13	2.49162e-10	1.21432e-07	0.000214051	yes	4.24	3.71
STMN4	7.083	3.47	3.61	3.672	0.28	5.00114e-25	3.58348e-21	2.59962e-07	0.000294113	yes	3.6	3.63
GFAP	6.142	2.772	3.37	3.429	0.23	2.77776e-29	2.98554e-25	7.65639e-05	0.00604037	yes	3.56	3.34
GPR37L1	6.963	3.605	3.36	3.32	0.34	2.45856e-17	2.64246e-14	8.5727e-08	0.000214051	yes	2.29	3.56
GAP43	6.649	3.304	3.35	3.428	0.34	3.1218e-18	5.16201e-15	1.33091e-08	0.000214051	yes	3.39	3.33
APC2	8.842	5.644	3.2	3.286	0.4	1.68371e-13	1.16752e-10	8.60504e-08	0.000214051		3.15	3.16
FAM123A	6.194	3.12	3.07	3.134	0.3	8.44379e-19	1.81508e-15	2.14517e-07	0.000271251	yes	3.03	3.07
DPYSL5	6.011	2.942	3.07	3.074	0.39	1.45384e-12	8.22413e-10	1.16592e-07	0.000214051		3.56	3.03
PLP1	9.138	6.067	3.07	3.553	0.48	1.8774e-11	8.40762e-09	3.64825e-06	0.00112033		7.44	2.26
SOX2-OT	6.13	3.147	2.98	3.063	0.29	5.0404e-19	1.35436e-15	9.39376e-08	0.000214051	yes	3.14	2.96
MAPK4	6.963	4.042	2.92	3.085	0.56	2.05174e-07	3.3161e-05	7.31329e-06	0.00169417		3.71	2.79
AQP4	5.741	2.865	2.88	2.915	0.27	1.26725e-19	4.54013e-16	1.38406e-07	0.000214051	yes	2.86	2.99
SCRG1	8.404	5.523	2.88	3.067	0.7	2.30666e-05	0.00130141	0.000106397	0.00728379		4.52	2.58
TF	8.308	5.462	2.85	2.959	0.69	3.76145e-05	0.00184603	0.000185375	0.00962515		-1.76	3.35
NCAM1	6.377	3.551	2.83	2.997	0.34	5.47106e-15	4.8298e-12	3.34507e-07	0.00034392	yes	3.57	2.67
FAM107A	9.338	6.534	2.8	2.819	0.4	7.30094e-11	2.90631e-08	6.88415e-07	0.000488715		2.34	2.93
PMP2	6.147	3.417	2.73	2.931	0.45	1.1785e-09	3.67144e-07	2.92168e-06	0.000951583		3.82	2.52
MOG	7.1	4.407	2.69	2.787	0.3	6.54332e-16	6.69787e-13	1.17962e-07	0.000214051		3.24	2.58
SPOCK3	5.504	2.81	2.69	2.737	0.28	1.35953e-17	1.71908e-14	5.73203e-07	0.000440056		2.03	2.8
CLDN11	9.32	6.657	2.66	2.725	0.38	3.3337e-11	1.46247e-08	4.99169e-07	0.000440056	yes	1.88	2.77
ERMN	6.189	3.549	2.64	2.679	0.3	1.73094e-15	1.61775e-12	1.09376e-06	0.000587785		3.1	2.59
ATP1A2	6.295	3.651	2.64	2.688	0.31	2.13866e-14	1.58526e-11	1.85394e-07	0.000249076		2.38	2.71
GDF1	8.489	5.855	2.63	2.892	0.39	1.87676e-11	8.40762e-09	4.15681e-06	0.00122404		5.3	2.21
DNER	5.457	2.856	2.6	2.634	0.36	1.44332e-11	6.94485e-09	1.32851e-07	0.000214051	yes	2.1	2.63
FA2H	8.987	6.413	2.57	2.342	0.4	3.34674e-08	6.72351e-06	6.19468e-06	0.00151745		-0.55	3.17
LAMC3	8.118	5.569	2.55	2.615	0.39	5.34275e-10	1.76689e-07	1.16641e-06	0.000611538		0.61	2.88
CMTM5	7.311	4.779	2.53	2.782	0.53	6.78839e-07	9.17757e-05	1.79855e-05	0.00280157		4.53	2.17
OLIG1	8.168	5.647	2.52	2.782	0.66	4.99166e-05	0.00221238	0.000177319	0.0093868		5.32	2.03
MOBP	5.065	2.619	2.45	2.479	0.25	5.81614e-18	8.33491e-15	0.000208462	0.0105438	yes	2.26	2.48
LOC284570	4.936	2.574	2.36	2.384	0.24	1.4805e-17	1.76804e-14	8.67416e-08	0.000214051	yes	2.17	2.41
GRM3	4.833	2.502	2.33	2.367	0.19	2.80485e-23	1.50733e-19	7.27037e-07	0.000488715	yes	2.21	2.35
DPP6	5.593	3.285	2.31	2.358	0.35	5.59708e-10	1.82295e-07	6.61849e-07	0.000488715		2.45	2.32
AGT	8.81	6.512	2.3	2.199	0.61	0.00043337	0.0102548	0.00101843	0.0251568		-3.04	3.05
MLC1	7.358	5.065	2.29	2.317	0.44	6.90305e-07	9.27425e-05	1.47334e-05	0.00255411		3.63	2.12
MBP	9.531	7.248	2.28	2.621	0.35	8.54505e-12	4.48011e-09	3.51138e-06	0.00109392		4.56	1.84
TMEM229A	5.266	3.004	2.26	2.341	0.3	1.1706e-12	6.80088e-10	1.39408e-07	0.000214051	yes	2.3	2.27
STAC2	6.698	4.461	2.24	2.103	0.61	0.000736312	0.0145545	0.0018552	0.0349206		3.32	2.13
FABP7	6.733	4.499	2.23	2.471	0.58	4.02263e-05	0.00191306	0.000309006	0.012923		5.26	1.72
SLC5A11	7.082	4.89	2.19	2.176	0.32	2.03761e-10	7.8215e-08	2.80663e-06	0.000928174		1.56	2.34
KIF5C	8.19	5.996	2.19	2.16	0.34	3.64927e-09	1.0057e-06	1.05432e-06	0.000587785	yes	2.28	2.23
NPY	5.59	3.416	2.17	2.2	0.39	9.18111e-08	1.60453e-05	5.48551e-05	0.00509865		2.46	2.16
VSNL1	6.248	4.086	2.16	2.019	0.43	7.72169e-06	0.000580368	0.000218864	0.0108913		-1.02	2.66
SERPINA3	11.655	9.493	2.16	2.119	0.61	0.000768144	0.0150933	0.00135201	0.0295655		-1.31	2.68
BCAS1	8.574	6.446	2.13	1.938	0.46	4.95466e-05	0.00220052	0.000254062	0.0118003		-0.71	2.71
BEX1	6.447	4.313	2.13	2.217	0.53	4.58021e-05	0.00208332	0.000200924	0.0102348		1.14	2.32
APLN	7.591	5.52	2.07	2.071	0.35	2.5169e-08	5.41032e-06	4.32491e-06	0.00125633		2.67	2.08
SPOCD1	8.653	6.587	2.07	2.115	0.44	4.35907e-06	0.000382459	6.97227e-05	0.00588688		2.93	1.94
ATP1B2	8.889	6.829	2.06	2.204	0.43	8.87147e-07	0.000112177	1.49314e-05	0.00255811		2.04	2.03
TCEAL2	7.723	5.661	2.06	2.157	0.28	3.28656e-12	1.81148e-09	2.70815e-06	0.000911048		2.68	2.01
GLDN	6.667	4.607	2.06	2.038	0.33	5.0923e-09	1.35141e-06	1.75128e-06	0.000738147		1.41	2.18
TMEM125	9.078	7.03	2.05	1.653	0.33	1.78099e-06	0.000190799	5.52655e-05	0.00509865		-1.1	2.72
HIGD1B	7.829	5.783	2.05	2.009	0.27	1.599e-11	7.47219e-09	7.74895e-07	0.000504762		2.23	2.11
VGF	10.5	8.462	2.04	2.306	0.61	0.000235433	0.00682978	0.000512344	0.0171281		4.13	1.57
SCN2B	5.496	3.474	2.02	2.05	0.37	1.47973e-07	2.46576e-05	9.02895e-06	0.00192165		2.04	2.15
SPINK8	6.129	4.117	2.01	1.701	0.52	0.00123786	0.020765	0.00265954	0.042632		-1.44	2.67
UGT8	8.304	6.307	2	2.103	0.42	1.406e-06	0.00015907	4.76879e-05	0.00470631		3.79	1.66
GPR62	6.663	4.667	2	1.995	0.29	2.77231e-10	1.02748e-07	2.00116e-06	0.000762691		1.48	2.09
SCIN	7.376	5.386	1.99	2.119	0.43	2.19962e-06	0.000223034	2.93869e-05	0.00373787		3.35	1.81
SCG2	6.25	4.264	1.99	2.171	0.3	5.36682e-11	2.26206e-08	2.39887e-07	0.000286478		3.85	1.7
GRM8	5.767	3.782	1.99	1.91	0.24	1.11267e-12	6.6439e-10	5.15604e-07	0.000440056		0.53	2.29
OMG	4.904	2.921	1.98	2.074	0.3	1.19008e-10	4.65127e-08	9.60229e-07	0.000587785	yes	2.56	1.88
HEPACAM	5.463	3.494	1.97	1.982	0.32	7.1216e-09	1.73961e-06	5.54122e-06	0.00148731		-0.28	2.25
TPPP	8.678	6.722	1.96	2.027	0.4	1.5238e-06	0.000169719	2.87658e-05	0.00369258		1.68	2.03
FAM181B	6.355	4.408	1.95	2.003	0.36	1.10885e-07	1.86217e-05	1.04429e-05	0.00205946		2.93	1.91
TTYH1	11.45	9.52	1.93	2.02	0.41	2.02143e-06	0.000209916	2.62707e-05	0.00357414		2.61	1.75
GABBR2	5.295	3.391	1.9	1.802	0.43	4.22057e-05	0.00198135	0.000262601	0.012036		1.26	2.08
FAIM2	8.558	6.676	1.88	1.765	0.42	4.46739e-05	0.00205634	0.000328506	0.0134557		0.37	2.22
MT3	12.536	10.657	1.88	2.006	0.2	1.85606e-18	3.32482e-15	3.36274e-07	0.00034392	yes	3.11	1.68
CTNND2	8.728	6.855	1.87	1.694	0.48	0.000593513	0.0127123	0.00114639	0.0269614		-0.51	2.41
CERS1	9.137	7.269	1.87	2.188	0.37	2.7902e-08	5.76713e-06	1.52325e-05	0.00255811		4.66	1.38
ARC	5.324	3.457	1.87	1.954	0.38	1.04629e-06	0.000130006	4.40382e-05	0.00457317		2.69	1.78
ATCAY	4.492	2.621	1.87	1.904	0.22	7.58663e-15	6.04008e-12	4.29436e-05	0.00451792		1.83	1.88
CA9	5.681	3.832	1.85	1.757	0.42	4.41427e-05	0.00204063	0.000273523	0.0123883		1.15	1.98
PTN	9.377	7.527	1.85	1.823	0.48	0.000203992	0.00611577	0.000551695	0.0179414		1.17	2.01
GPM6A	6.65	4.809	1.84	1.859	0.39	5.42378e-06	0.000444174	9.2977e-05	0.00678318		0.41	2.04
EDIL3	6.456	4.638	1.82	1.755	0.36	4.04544e-06	0.000357863	5.50298e-05	0.00509865		0.78	2.08
LIX1	4.193	2.38	1.81	1.821	0.17	2.72324e-19	8.36269e-16	7.56609e-06	0.00169417		1.73	1.85
TUBB2B	8.199	6.395	1.8	2.079	0.43	3.03791e-06	0.000283926	8.51582e-05	0.00640094		4.66	1.23
MAPT	7.544	5.811	1.73	1.684	0.39	3.6632e-05	0.00182278	0.000255203	0.0118229		1.71	1.84
CRYAB	11.894	10.167	1.73	1.864	0.44	4.55374e-05	0.00208271	0.000221559	0.0109738		2.49	1.51
HHATL	6.048	4.321	1.73	1.97	0.41	4.54947e-06	0.00039604	5.85808e-05	0.00533582		3.4	1.41
MGST1	11.155	9.43	1.72	1.44	0.39	0.0002959	0.00800085	0.000659836	0.0197822		-1.87	2.38
UCHL1	11.098	9.374	1.72	1.67	0.43	0.000153632	0.00505738	0.000370504	0.0141839		1.42	1.81
PDIA2	6.608	4.892	1.72	1.773	0.37	5.50218e-06	0.000444174	8.14098e-05	0.0062277		2.4	1.6
EFHD1	8.297	6.6	1.7	1.542	0.38	9.24461e-05	0.00355496	0.00027742	0.0124078		-0.2	2.08
APLP1	6.781	5.08	1.7	1.686	0.25	3.06552e-10	1.11689e-07	1.03059e-06	0.000587785		1.08	1.8
SLPI	7.053	5.357	1.7	1.252	0.4	0.00191659	0.0277248	0.00340412	0.0487876		-2.8	2.51
MAG	7.75	6.076	1.67	1.759	0.26	3.95867e-10	1.37251e-07	2.35161e-06	0.000828691	yes	2.17	1.59
CARNS1	6.531	4.864	1.67	1.698	0.29	2.68537e-08	5.65928e-06	5.69308e-06	0.00148731		1.57	1.67
CADM3	6.922	5.255	1.67	1.789	0.48	0.000261812	0.00734713	0.000542406	0.0177467		2.91	1.45
CCK	4.675	3.015	1.66	1.62	0.33	2.57209e-06	0.000249053	0.000274261	0.0123883		1.78	1.68
CEND1	8.688	7.032	1.66	1.706	0.29	2.37179e-08	5.14989e-06	5.68982e-06	0.00148731		1.68	1.62
TMEM132E	5.73	4.072	1.66	1.644	0.34	4.77182e-06	0.000407044	6.68077e-05	0.00581416		-0.07	1.92
ACSBG1	6.448	4.788	1.66	1.812	0.31	5.56389e-08	1.04913e-05	5.26908e-06	0.00145211		2.81	1.47
TMEM61	6.376	4.719	1.66	1.384	0.32	3.78835e-05	0.00185262	0.000175397	0.00933251		0.32	2.01
C6ORF126	7.014	5.36	1.65	1.344	0.33	9.85457e-05	0.00372291	0.000532374	0.017579		-0.55	2.16
RND2	4.902	3.256	1.65	1.682	0.33	1.24445e-06	0.000148694	1.66057e-05	0.00268825		1.7	1.67
GPM6B	9.517	7.875	1.64	1.975	0.35	9.68534e-08	1.67635e-05	1.5528e-05	0.00258753		5.25	1.03
TRH	4.579	2.937	1.64	1.648	0.35	6.83379e-06	0.00052464	0.000334581	0.0135494		1.9	1.74
C8ORF46	6.658	5.025	1.63	1.772	0.38	7.94289e-06	0.000586275	7.17005e-05	0.00595086		2.21	1.46
NODAL	3.867	2.249	1.62	1.59	0.16	1.87464e-17	2.12091e-14	3.12447e-05	0.00385453		1.32	1.67
CA14	8.549	6.927	1.62	2.018	0.51	0.00013356	0.00457168	0.00027764	0.0124078		3.35	1.24
NEFM	4.943	3.326	1.62	1.659	0.41	7.50246e-05	0.0030278	0.000391767	0.0145334		1.95	1.53
OBP2B	5.32	3.706	1.61	1.539	0.38	7.89113e-05	0.00314708	0.000682248	0.0201383		1.85	1.63
TFCP2L1	7.67	6.066	1.6	1.497	0.45	0.0011138	0.0193551	0.00179019	0.0342642		1.49	1.7
CHGA	5.957	4.361	1.6	1.741	0.47	0.00033097	0.00864463	0.000818235	0.0223208		2.73	1.42
NDUFA4L2	7.998	6.397	1.6	1.629	0.26	6.47119e-09	1.5989e-06	1.7069e-06	0.00073383		1.88	1.59
CNTNAP4	4.377	2.778	1.6	1.621	0.2	3.29063e-13	2.21048e-10	3.46361e-06	0.00109392		1.4	1.63
B3GAT1	8.231	6.634	1.6	1.62	0.5	0.00143269	0.0228747	0.00247384	0.0410321		0.96	1.66
SLC38A11	4.688	3.098	1.59	1.659	0.35	5.51705e-06	0.000444174	5.99619e-05	0.00539306		0.79	1.65
SPP1	13.733	12.148	1.59	1.693	0.44	0.000171121	0.0054334	0.000429886	0.0153583		2.25	1.52
IBSP	4.863	3.272	1.59	1.481	0.37	9.77905e-05	0.00370823	0.000412072	0.0150134		0.93	1.66
SLC6A1	4.476	2.9	1.58	1.54	0.26	1.56841e-08	3.66462e-06	1.12182e-05	0.00213404		-0.87	1.93
CHI3L2	9.495	7.926	1.57	1.536	0.48	0.00169846	0.0256212	0.00276465	0.0437299		3.37	1.35
TMEM151A	7.446	5.871	1.57	1.592	0.25	1.89181e-09	5.64811e-07	1.8749e-06	0.000752862		1.24	1.6
TTC9B	5.566	4.007	1.56	1.552	0.37	4.58074e-05	0.00208332	0.000252445	0.0117713		1.7	1.54
KCNMB4	10.344	8.784	1.56	1.59	0.3	5.51442e-07	7.69727e-05	1.26599e-05	0.00236641		1.29	1.61
PLEKHB1	11.916	10.39	1.53	1.689	0.4	3.79938e-05	0.00185262	0.000121234	0.00780251		3.55	1.22
PIRT	4.375	2.853	1.52	1.493	0.23	1.82875e-09	5.53674e-07	7.49288e-06	0.00169417		1.4	1.55
SLC8A2	4.706	3.188	1.52	1.508	0.33	1.46488e-05	0.000926147	0.000129512	0.00804624		1.64	1.54
PCP4L1	5.304	3.799	1.51	1.305	0.32	6.80329e-05	0.0027768	0.00049763	0.0168888		-0.51	1.93
ANKS1B	5.353	3.848	1.5	1.488	0.31	3.45541e-06	0.000314735	3.43305e-05	0.00387959		1.88	1.53
CHRNB2	4.866	3.365	1.5	1.582	0.4	0.000104851	0.00387265	0.000305821	0.0128426		2.3	1.34
CACNB2	4.943	3.45	1.49	1.45	0.27	2.26151e-07	3.601e-05	3.15593e-05	0.00385453		0.31	1.69
SLC7A11	7.87	6.382	1.49	1.52	0.39	0.000145647	0.00487669	0.000383486	0.0144317		1.97	1.47
TMEFF2	4.291	2.806	1.49	1.517	0.27	7.81913e-08	1.40067e-05	2.61632e-05	0.00357414		1.53	1.47
PHACTR3	4.315	2.839	1.48	1.529	0.26	2.88898e-08	5.91443e-06	1.34173e-05	0.00243906		1.54	1.48
PTPRZ1	6.259	4.775	1.48	1.797	0.49	0.000337715	0.00872539	0.000704698	0.0206333		4.72	0.9
DNAJC6	8.087	6.604	1.48	1.512	0.32	4.83483e-06	0.000409958	3.99743e-05	0.00436187		1.56	1.49
MAP1B	7.73	6.247	1.48	1.538	0.27	9.74806e-08	1.67635e-05	5.20368e-06	0.00145211		1.6	1.45
ADORA3	7.651	6.183	1.47	1.513	0.3	1.93923e-06	0.000202357	3.27088e-05	0.00387959		1.12	1.53
A_33_P3346331	6.137	4.662	1.47	1.518	0.37	8.59318e-05	0.00337695	0.000351164	0.0137749		2.26	1.28
ENST00000441312	3.738	2.27	1.47	1.503	0.17	1.68108e-14	1.29059e-11	0.00222815	0.0387197		1.33	1.49
NCAN	5.814	4.34	1.47	1.53	0.24	4.92257e-09	1.3227e-06	2.53908e-05	0.00352129	yes	1.88	1.37
NEUROD2	4.282	2.816	1.47	1.444	0.36	0.000101835	0.00379386	0.00179835	0.0343315		0.96	1.58
CHADL	9.537	8.068	1.47	1.495	0.33	1.4446e-05	0.000916018	0.000133572	0.00808807		1.61	1.48
LINC00461	6.347	4.886	1.46	1.552	0.37	5.40597e-05	0.00237157	0.000244718	0.0115615		2.88	1.2
PAQR6	11.37	9.922	1.45	1.41	0.28	1.35383e-06	0.000154797	2.45325e-05	0.00344674		0.88	1.54
C1QL1	5.678	4.233	1.45	1.517	0.33	9.65102e-06	0.000680191	6.81702e-05	0.00585476		1.77	1.4
ZIC4	5.784	4.338	1.45	1.446	0.27	4.41756e-07	6.5041e-05	1.37033e-05	0.00243906		1.25	1.41
DIO2	7.099	5.657	1.44	1.442	0.37	0.000144985	0.00487669	0.000580794	0.0185509		3.37	1.22
KIF5A	4.736	3.295	1.44	1.428	0.2	5.99304e-11	2.43069e-08	6.67236e-06	0.00157614		1.29	1.48
SLC1A2	5.417	3.981	1.44	1.339	0.36	0.000291974	0.00793905	0.00117467	0.0273276		-0.92	1.84
GALNTL2	6.043	4.61	1.43	1.402	0.37	0.000197378	0.00598371	0.000793609	0.0220406		0.85	1.58
ZNF536	4.104	2.685	1.42	1.552	0.3	6.03142e-07	8.20579e-05	7.35826e-05	0.00595374		2.15	1.28
GAL3ST1	5.905	4.491	1.41	1.5	0.47	0.00167888	0.0254513	0.00261814	0.0422203		0.62	1.5
GPR158	5.725	4.312	1.41	1.524	0.45	0.000930175	0.0170606	0.00150474	0.0313429		2.37	1.22
DNM3	7.041	5.631	1.41	1.362	0.26	7.55395e-07	9.9012e-05	2.99359e-05	0.00374129		1.02	1.48
SLC7A14	4.267	2.864	1.4	1.428	0.16	1.59106e-15	1.55461e-12	4.90197e-07	0.000440056		1.27	1.41
DDIT4L	6.495	5.098	1.4	1.473	0.37	9.6221e-05	0.00367383	0.00028413	0.0125764		2.45	1.24
LCTL	6.679	5.283	1.4	1.55	0.35	1.59361e-05	0.000983555	7.00984e-05	0.00588688		3.05	1.13
ASTN1	4.245	2.851	1.39	1.397	0.22	6.22404e-09	1.55572e-06	5.93118e-06	0.00151745		1.17	1.42
OR51E1	5.737	4.353	1.38	1.363	0.29	6.10536e-06	0.00047724	0.00010733	0.00732433		1.24	1.41
FOXG1	5.48	4.097	1.38	1.391	0.41	0.000894537	0.0166053	0.00279184	0.0440303		1.74	1.29
CDH6	5.376	4.006	1.37	1.361	0.3	1.11958e-05	0.000753486	0.000113757	0.00750279		-0.26	1.61
LHFPL4	5.766	4.399	1.37	1.417	0.26	1.60403e-07	2.63207e-05	4.85816e-05	0.00473383		1.51	1.35
C16ORF89	8.58	7.224	1.36	1.304	0.4	0.00141754	0.0227909	0.00257914	0.0420327		1.49	1.52
CELF4	5.266	3.902	1.36	1.264	0.32	0.000129743	0.00446949	0.000921916	0.023762		1.31	1.43
LEFTY2	3.897	2.539	1.36	1.346	0.25	3.42414e-07	5.25753e-05	6.26254e-05	0.00551719		1.51	1.33
LOC150622	4.505	3.142	1.36	1.31	0.24	3.3665e-07	5.2062e-05	2.12645e-05	0.00315243		0.77	1.51
CACNG7	4.972	3.61	1.36	1.402	0.13	5.8297e-19	1.39239e-15	5.66461e-07	0.000440056	yes	1.59	1.32
NKAIN1	6.712	5.356	1.36	1.341	0.41	0.00133389	0.0217386	0.00193222	0.0355608		1.99	1.37
FAM131B	4.307	2.958	1.35	1.334	0.26	1.40427e-06	0.00015907	4.7627e-05	0.00470631		0.69	1.53
FEZ1	9.608	8.262	1.35	1.464	0.29	1.29233e-06	0.000151738	3.28283e-05	0.00387959		1.39	1.32
CADM2	4.076	2.736	1.34	1.332	0.21	3.27903e-09	9.15404e-07	9.82396e-06	0.0020112		0.73	1.45
ASPHD1	9.384	8.047	1.34	1.366	0.32	3.88566e-05	0.00187699	0.000162631	0.00901011		1.22	1.33
NCAM2	5.335	3.992	1.34	1.32	0.29	1.22974e-05	0.000813371	7.53426e-05	0.00601207		0.85	1.54
FOLH1	7.075	5.748	1.33	1.306	0.32	9.79845e-05	0.00370823	0.000402579	0.0148182		-0.52	1.59
MSMP	7.024	5.695	1.33	1.367	0.35	0.000169107	0.00538955	0.000590043	0.0187119		2.49	1.17
C21ORF62	3.761	2.444	1.32	1.33	0.15	5.61709e-15	4.8298e-12	1.7302e-05	0.00271477		0.95	1.38
MAPK10	5.192	3.868	1.32	1.276	0.27	4.21156e-06	0.000371031	8.27034e-05	0.00630423		0.28	1.51
LRRC39	5.424	4.103	1.32	1.431	0.24	1.70842e-08	3.90682e-06	2.02239e-06	0.000762691		2.29	1.17
KRTAP21-1	6.263	4.949	1.31	1.548	0.36	3.64757e-05	0.00181921	0.000161345	0.00896192		3.52	0.9
SCG5	7.648	6.341	1.31	1.22	0.27	1.32488e-05	0.000852684	0.00011685	0.00761154		-0.42	1.59
SHC4	6.803	5.488	1.31	1.605	0.44	0.000376562	0.00933629	0.000902588	0.0234607		5.15	0.66
SLAIN1	7.815	6.517	1.3	1.392	0.36	0.000174927	0.00552974	0.000426856	0.0153583		2.4	1.08
PTPRD	6.176	4.874	1.3	1.223	0.39	0.00214642	0.0296526	0.00327951	0.0482191		-1.1	1.72
NKAIN2	3.874	2.584	1.29	1.292	0.17	4.6004e-12	2.47226e-09	2.0787e-06	0.000770409		1.18	1.33
FOXC1	8.721	7.435	1.29	1.303	0.36	0.00046367	0.0107288	0.00130445	0.0290575		2.08	1.12
TMEM235	4.877	3.6	1.28	1.3	0.15	7.03078e-15	5.81283e-12	6.33998e-06	0.00151745		1.38	1.27
B4GALNT1	7.492	6.226	1.27	1.228	0.32	0.000193474	0.00593285	0.000471406	0.0162915		2.08	1.18
FGFR2	5.756	4.486	1.27	1.124	0.31	0.000415729	0.00992946	0.00112973	0.0266864		-1.57	1.78
PART1	4.286	3.016	1.27	1.15	0.3	0.000212802	0.00628351	0.00105858	0.0256102		0.85	1.38
PDE8B	7.454	6.183	1.27	1.218	0.26	9.09708e-06	0.000656211	9.46353e-05	0.00678807		0.27	1.48
ZNF488	5.405	4.138	1.27	1.228	0.25	3.57157e-06	0.000323943	7.35065e-05	0.00595374		0.93	1.31
NIPAL4	6.547	5.274	1.27	1.278	0.32	9.20104e-05	0.00354721	0.000327284	0.0134518		1.97	1.17
SH3GL3	5.321	4.056	1.26	1.26	0.21	2.77552e-08	5.76713e-06	1.67596e-05	0.00268825		0.95	1.33
MAP1A	7.068	5.808	1.26	1.274	0.27	4.70501e-06	0.000404683	4.06225e-05	0.00441021		1.54	1.27
FOLH1B	6.113	4.857	1.26	1.257	0.35	0.000411656	0.0098871	0.00100311	0.0250149		-0.5	1.51
NRCAM	7.4	6.152	1.25	1.318	0.36	0.00036124	0.00908212	0.000934823	0.0239797		2.36	1.1
NACAD	6.936	5.688	1.25	1.31	0.35	0.000280276	0.00771983	0.00102767	0.025189		2.17	1.12
TMEM144	8.038	6.797	1.24	1.254	0.29	2.45407e-05	0.00136464	0.000105308	0.00726789		0.83	1.35
PAX6	4.68	3.452	1.23	1.188	0.31	0.000212262	0.00627618	0.000869367	0.0231355		0.72	1.31
PTCHD1	3.913	2.683	1.23	1.135	0.32	0.000534706	0.0117887	0.00158394	0.0323159		0.82	1.28
C21ORF37	3.835	2.609	1.23	1.246	0.24	1.07648e-06	0.000132229	4.98653e-05	0.00478529		1.19	1.24
CA2	9.549	8.314	1.23	1.147	0.31	0.000266106	0.00740018	0.000788924	0.0219881		-0.63	1.56
PLLP	5.452	4.229	1.22	1.16	0.26	1.2884e-05	0.000839257	7.6744e-05	0.00604037		-0.21	1.5
CABP7	3.748	2.532	1.22	1.205	0.29	6.23218e-05	0.00260636	0.000666784	0.0198521		1.23	1.23
HS3ST4	3.74	2.518	1.22	1.202	0.26	1.10885e-05	0.000749557	0.000632025	0.0194086		1.31	1.2
ADAD2	7.585	6.37	1.21	1.246	0.28	1.83006e-05	0.00108372	0.000284078	0.0125764		1.17	1.2
LOC100130938	6.475	5.275	1.2	1.178	0.26	1.59686e-05	0.000983555	6.83637e-05	0.00585476		1.28	1.2
OLIG2	3.93	2.734	1.2	1.301	0.31	6.04535e-05	0.00256313	0.000284338	0.0125764		1.86	1.07
XLOC_L2_011173	3.744	2.55	1.19	1.127	0.33	0.000857077	0.0161329	0.00258447	0.0420877		0.88	1.21
NFASC	5.703	4.51	1.19	1.151	0.26	2.81077e-05	0.00149555	0.000150732	0.00856194		0.69	1.31
TUBB4A	6.311	5.122	1.19	1.357	0.27	1.67686e-06	0.000182049	1.84718e-05	0.00285662		2.5	0.91
LOC100507505	5.772	4.579	1.19	1.433	0.4	0.000527792	0.0116963	0.000955641	0.0242246		3.42	0.76
RYR3	4.197	3.011	1.19	1.169	0.26	1.31004e-05	0.000845667	0.000153579	0.00862892		1.37	1.17
MPP2	5.244	4.063	1.18	1.22	0.28	2.51505e-05	0.00137917	0.000131084	0.00805083		2.3	1.08
SOX10	6.669	5.484	1.18	1.627	0.48	0.000902585	0.0167403	0.00221361	0.0385606		5.87	0.3
DBC1	4.162	2.984	1.18	1.101	0.29	0.000198195	0.00598371	0.000984845	0.0246958		0.71	1.3
TMEM59L	6.834	5.652	1.18	1.16	0.33	0.000570222	0.0123794	0.00128166	0.0286687		0.6	1.28
ZIM2	4.71	3.544	1.17	1.134	0.31	0.000320124	0.00843306	0.00152021	0.031604		0.71	1.22
FLJ35024	4.711	3.542	1.17	1.202	0.28	3.72437e-05	0.0018325	0.000188749	0.00975322		1.96	1.06
LGI3	7.05	5.877	1.17	1.362	0.29	7.87542e-06	0.000584206	5.13658e-05	0.00488566		2.68	0.94
PAMR1	6.573	5.406	1.17	1.122	0.33	0.000980947	0.0176458	0.00190286	0.0353894		-1.27	1.51
CRMP1	6.145	4.989	1.16	1.151	0.28	6.53209e-05	0.00270027	0.000254166	0.0118003		1.11	1.22
C1ORF114	5.203	4.04	1.16	1.241	0.27	9.99658e-06	0.000699956	8.09577e-05	0.00621691		1.31	1.13
ENST00000445310	8.024	6.863	1.16	1.254	0.36	0.000656394	0.0135411	0.00125096	0.0283251		2.85	0.87
GPC5	3.886	2.733	1.15	1.157	0.25	1.04952e-05	0.000727754	0.000390377	0.0145334		0.94	1.18
ERC2	4.757	3.606	1.15	1.132	0.21	5.306e-07	7.45475e-05	4.29217e-05	0.00451792		0.88	1.2
CDH18	4.136	2.987	1.15	1.154	0.29	0.000107097	0.00393531	0.000642479	0.0195343		1.56	1.08
VSIG4	13.078	11.933	1.14	1.202	0.32	0.000293822	0.0079647	0.000863586	0.0231256		1.1	1.17
MYLK2	7.031	5.888	1.14	1.076	0.18	2.60055e-08	5.5348e-06	3.72994e-06	0.00112928		0.88	1.2
KLHDC8A	4.721	3.581	1.14	1.12	0.34	0.00111173	0.0193347	0.00192704	0.0355501		1.76	1.11
GABRB1	4.394	3.253	1.14	1.168	0.21	2.11673e-07	3.39562e-05	0.000148919	0.00856194		1.47	1.07
PCP4	5.744	4.617	1.13	1.096	0.32	0.000852752	0.0160937	0.00340442	0.0487876		1.39	1.15
C9ORF4	3.68	2.554	1.13	1.128	0.17	1.15731e-09	3.65845e-07	7.98219e-06	0.00175087		1.2	1.11
ZNF695	4.838	3.708	1.13	1.045	0.27	0.00019863	0.00598843	0.000637593	0.0194468		1.36	1.12
NTRK3	5.207	4.079	1.13	1.129	0.23	3.69848e-06	0.000331261	8.45298e-05	0.00639807		1.16	1.14
PCDH10	3.611	2.493	1.12	1.114	0.22	1.1386e-06	0.000137502	0.000228788	0.0111838		0.45	1.21
DSCAML1	5.054	3.936	1.12	1.076	0.27	0.000110096	0.00401166	0.000392409	0.0145334		0.22	1.24
ZIC1	3.719	2.597	1.12	1.12	0.23	4.5507e-06	0.00039604	4.37355e-05	0.00456377		1.14	1.08
NKAIN4	6.058	4.939	1.12	1.209	0.32	0.000270051	0.00750002	0.000747822	0.0214622		0.99	1.1
AY358815	4.006	2.886	1.12	1.148	0.17	5.16352e-10	1.7343e-07	1.55197e-06	0.000695022		1.09	1.12
EGR4	5.23	4.122	1.11	1.105	0.34	0.0014297	0.0228747	0.00264005	0.0424462		1.39	1.02
MAP6D1	10.163	9.052	1.11	1.15	0.23	2.13948e-06	0.000219001	3.17636e-05	0.00385757		1.84	1.03
FOXL2	3.839	2.729	1.11	1.139	0.32	0.000491666	0.0111017	0.00111365	0.0265008		1.72	1.08
CYP2F1	3.622	2.509	1.11	1.047	0.3	0.000688614	0.0139779	0.00316199	0.0474376		0.83	1.19
CADM4	5.412	4.301	1.11	1.106	0.25	2.27382e-05	0.00128966	0.000142859	0.00841341		1.24	1.11
JAKMIP3	4.632	3.528	1.1	0.993	0.28	0.000650829	0.0135083	0.00127529	0.0286453		-0.27	1.38
ARHGDIG	4.283	3.188	1.1	1.097	0.28	0.000130019	0.00447181	0.000515263	0.0171989		1	1.1
KCNE1L	6.14	5.042	1.1	1.08	0.3	0.000390461	0.00955963	0.00194082	0.0355972		0.74	1.12
KLHL32	3.884	2.79	1.09	1.086	0.15	5.52179e-11	2.28262e-08	1.48145e-06	0.000677558		0.92	1.12
TMEM178	4.264	3.172	1.09	1.078	0.22	2.55552e-06	0.000249053	3.40261e-05	0.00387959		0.75	1.19
ZIC5	4.329	3.239	1.09	1.015	0.24	5.81038e-05	0.00250759	0.000634779	0.0194376		1.04	1.1
ATP6V1G2	7.534	6.447	1.09	1.097	0.22	1.24511e-06	0.000148694	2.76675e-05	0.00364871		1.36	1.1
CNTF	5.037	3.948	1.09	1.124	0.23	2.7528e-06	0.000260679	4.96078e-05	0.00478529		1.32	1.05
KRTAP6-3	6.962	5.896	1.07	1.285	0.36	0.000578929	0.0125142	0.00105537	0.0256102		3.22	0.65
NDRG4	8.923	7.853	1.07	1.024	0.33	0.00216018	0.0297515	0.00342902	0.0489769		1.05	1.1
TTBK1	5.136	4.08	1.06	0.973	0.3	0.00164248	0.0250937	0.00278883	0.0440152		-1.14	1.37
DUSP26	7.524	6.468	1.06	1.032	0.29	0.000454884	0.0105939	0.00156578	0.0320858		0.72	1.16
TTLL7	5.342	4.283	1.06	1.011	0.29	0.000786545	0.0153018	0.00145413	0.0307641		0.63	1.17
RGS20	5.84	4.783	1.06	1.432	0.38	0.000284035	0.00777593	0.000522211	0.017341		4.78	0.39
ELOVL7	6.785	5.73	1.05	1.034	0.29	0.000509406	0.0113709	0.00124977	0.0283251		0.53	1.15
ADORA1	5.399	4.351	1.05	0.99	0.27	0.000407523	0.00980977	0.00101933	0.0251568		0.78	1.16
SLC7A5	10.43	9.392	1.04	1.127	0.28	9.89939e-05	0.00373329	0.000257402	0.0118992		2.17	0.87
LAMA2	7.434	6.394	1.04	0.985	0.28	0.000582049	0.012562	0.00142717	0.0303146		-0.47	1.28
MEGF10	5.096	4.059	1.04	1.07	0.25	4.58415e-05	0.00208332	0.000179268	0.00939894		1.65	0.95
TRPC3	5.419	4.383	1.04	1.053	0.24	3.26499e-05	0.00169938	0.000463925	0.0161107		1.32	1.07
REEP2	9.483	8.444	1.04	1.079	0.31	0.000790836	0.0153567	0.00132678	0.0292817		2.37	0.87
LOC645195	4.921	3.888	1.03	1.082	0.31	0.000655375	0.0135331	0.00137477	0.0298204		1.66	0.9
GNAO1	5.513	4.484	1.03	1.073	0.31	0.000838867	0.0159437	0.00152713	0.0316864		-0.71	1.27
PEX5L	3.864	2.847	1.02	1.023	0.22	7.40073e-06	0.000560163	0.000122563	0.00784943		1.03	1.01
JPH2	5.602	4.584	1.02	0.902	0.27	0.00125001	0.0208782	0.00249263	0.041182		0.22	1.19
LGI1	3.646	2.63	1.02	0.987	0.19	4.16209e-07	6.21307e-05	0.000102018	0.00716661		0.21	1.13
LRP4	6.7	5.688	1.01	1.136	0.32	0.000449011	0.0105131	0.000863516	0.0231256		2.09	0.85
RAB6B	6.015	5.008	1.01	1.165	0.35	0.00131592	0.0215766	0.00216934	0.0380062		2.95	0.71
ENST00000424852	9.319	8.32	1	1.025	0.33	0.00203099	0.0286471	0.00306457	0.0465243		2.4	0.81
F3	8.546	7.541	1	0.968	0.29	0.00108128	0.0189431	0.00188408	0.0353012		0.8	1.1
PTPLA	7.105	6.106	1	1.158	0.33	0.000735342	0.0145545	0.00163569	0.0326471		2.56	0.76
APOLD1	8.572	7.569	1	1.064	0.25	3.56392e-05	0.00180259	0.000240973	0.0114613		1.76	0.87
S100B	7.175	6.17	1	1.355	0.39	0.000700991	0.0141755	0.00131516	0.0291754		4.56	0.36
SLC39A12	3.729	2.742	0.99	0.962	0.21	7.88145e-06	0.000584206	0.000477325	0.0164069		1.16	0.96
LRRC36	6.491	5.501	0.99	0.999	0.29	0.000867759	0.0162627	0.00233126	0.0396776		1.17	1.02
NEBL	4.657	3.668	0.99	0.747	0.22	0.000903679	0.0167461	0.00214048	0.0376851		-1.15	1.43
C9ORF30-TMEFF1	5.853	4.86	0.99	1.082	0.26	6.53162e-05	0.00270027	0.000247178	0.0116012		2.08	0.81
TCEAL7	5.087	4.101	0.99	0.982	0.22	1.24989e-05	0.000823701	0.0001104	0.0074394		0.74	1.04
GPRC5B	10.354	9.363	0.99	1.065	0.27	0.000122828	0.00430019	0.000352261	0.0137927		0.89	0.94
SRCIN1	4.725	3.742	0.98	0.969	0.22	2.50109e-05	0.00137855	0.00020478	0.0104065		0.48	1.06
CA10	3.536	2.555	0.98	0.976	0.2	2.61686e-06	0.000251125	0.000624539	0.0192562		0.54	1.04
NTNG1	4.59	3.615	0.97	1.014	0.32	0.00181085	0.0267532	0.00317867	0.0474646		0.67	1.03
HEY2	5.159	4.186	0.97	0.986	0.3	0.00123151	0.0207303	0.00230823	0.0394417		0.78	1.02
FOS	10.851	9.896	0.96	1.107	0.32	0.000825119	0.0157941	0.0019374	0.0355647		2.51	0.68
CORO2B	6.174	5.21	0.96	1.159	0.27	2.62562e-05	0.00141101	7.41297e-05	0.00596813		2.2	0.71
FHL5	3.722	2.759	0.96	0.964	0.24	8.23292e-05	0.00326522	0.000498117	0.0168888		1.07	1
COL13A1	6.78	5.82	0.96	0.929	0.3	0.00220784	0.0301524	0.00334732	0.0484129		0.6	1.05
OPCML	3.247	2.285	0.96	0.978	0.16	5.618e-09	1.43767e-06	4.68462e-05	0.00470563		0.91	0.96
CCDC169	3.802	2.843	0.96	0.945	0.31	0.00241745	0.0319591	0.00326825	0.0481851		0.98	0.97
UBE2T	12.094	11.138	0.96	0.911	0.23	0.000115777	0.00417575	0.000294928	0.0127305		1.33	0.92
DYNC1I1	5.342	4.384	0.96	1.1	0.34	0.00146618	0.0231917	0.00238206	0.040287		2.29	0.72
GPR4	7.62	6.664	0.96	0.911	0.2	8.99855e-06	0.000651289	7.77722e-05	0.00605721		0.53	1.04
DMRTA2	3.881	2.932	0.95	0.959	0.29	0.00135441	0.0219856	0.00267804	0.0426739		1.51	0.86
NEDD4L	7.67	6.728	0.94	0.997	0.27	0.00030013	0.00807208	0.00059123	0.0187119		1.05	0.94
FGF1	4.875	3.934	0.94	0.941	0.21	1.2015e-05	0.000799597	9.71113e-05	0.00691227		1.06	0.93
C20ORF54	4.69	3.749	0.94	0.742	0.24	0.00235449	0.0315211	0.00346515	0.0493425		-0.65	1.27
TTK	8.007	7.072	0.93	0.91	0.29	0.00201756	0.0285514	0.00297937	0.0458404		1.85	0.8
FLJ25694	7.498	6.573	0.92	1.091	0.28	0.000140764	0.00475763	0.000334614	0.0135494		2.74	0.6
TMEM38A	7.78	6.863	0.92	0.799	0.21	0.000181201	0.00567798	0.000546407	0.0178233		0.12	1.06
FAM171B	4.999	4.075	0.92	0.882	0.26	0.00106626	0.0187717	0.00172262	0.0337245		0.8	0.96
SST	3.432	2.511	0.92	0.939	0.22	3.64186e-05	0.00181921	0.000518026	0.0172643		0.88	0.95
A_24_P67681	10.723	9.807	0.92	0.878	0.22	9.50568e-05	0.00363584	0.00028585	0.0125774		0.53	0.98
SNHG5	13.899	12.988	0.91	0.971	0.23	4.28916e-05	0.002	0.000239375	0.0114601		1.56	0.79
DDR1	8.035	7.121	0.91	0.837	0.23	0.000318914	0.00842133	0.000987263	0.0247057		-0.14	1.13
PLEKHH1	4.72	3.808	0.91	1.094	0.31	0.000623035	0.0131173	0.00107268	0.0257635		2.23	0.7
TMPRSS5	4.361	3.448	0.91	1.033	0.3	0.000875707	0.0163831	0.00153251	0.0317063		2.28	0.66
MLLT11	9.359	8.453	0.91	0.927	0.27	0.000855074	0.0161093	0.00131517	0.0291754		1.19	0.88
HMGB3	8.892	7.981	0.91	0.813	0.23	0.000494628	0.0111452	0.00103393	0.0253135		0.24	1.04
CHEK1	9.254	8.353	0.9	0.874	0.21	3.94335e-05	0.00189211	0.000199877	0.0102182		1.27	0.86
UBL4B	4.656	3.753	0.9	0.882	0.19	1.08229e-05	0.00073623	7.30851e-05	0.00595374		1.01	0.89
ORC1	7.224	6.324	0.9	0.884	0.26	0.000744338	0.014684	0.00155922	0.0320249		1.56	0.81
LRRC4	5.109	4.213	0.9	0.951	0.24	0.000120792	0.00428474	0.000637663	0.0194468		1.55	0.78
SEC14L5	3.355	2.468	0.89	0.916	0.16	5.09012e-08	9.8574e-06	3.1021e-05	0.0038545		0.94	0.87
TRPM6	4.16	3.271	0.89	0.95	0.25	0.000263848	0.00738568	0.000881425	0.0231355		1.66	0.74
JAKMIP2	5.721	4.829	0.89	0.909	0.29	0.00200688	0.0284564	0.00324546	0.0480067		0.46	0.97
ANLN	7.683	6.795	0.89	0.907	0.28	0.00161105	0.0247897	0.00234098	0.0398115		2.09	0.72
ECE2	7.605	6.712	0.89	0.848	0.14	5.18657e-09	1.35964e-06	8.35941e-06	0.00181509		0.62	0.95
AATK	7.917	7.042	0.88	1.048	0.3	0.000645863	0.013466	0.00146046	0.0308088		2.39	0.63
CDT1	11.206	10.331	0.88	0.813	0.21	0.000231815	0.00676188	0.000623325	0.0192562		0.87	0.89
Q8NDX4	5.344	4.468	0.88	0.883	0.23	0.000144278	0.00486112	0.000897064	0.0233737		-0.18	1.03
VLDLR	6.655	5.786	0.87	0.926	0.27	0.000712511	0.0143419	0.00118885	0.0275383		1.81	0.76
RRP1	9.121	8.248	0.87	0.874	0.19	1.5879e-05	0.000983555	0.000305596	0.0128426		1.13	0.82
AIF1L	7.704	6.838	0.87	0.905	0.26	0.000842992	0.0159762	0.00168201	0.0332016		1.88	0.69
DLG2	4.288	3.422	0.87	0.812	0.25	0.00135337	0.0219856	0.0032677	0.0481851		0.04	1.03
MCM4	10.688	9.818	0.87	0.864	0.22	0.000147103	0.00489493	0.000584746	0.0186494		1.21	0.84
MELK	9.691	8.834	0.86	0.844	0.25	0.00107706	0.0188846	0.00189988	0.0353894		1.47	0.77
LOC283713	4.345	3.487	0.86	0.888	0.23	0.000146598	0.00488569	0.000492304	0.0167977		0.89	0.87
ST18	3.956	3.102	0.85	0.898	0.23	0.000119418	0.00426414	0.00126453	0.0285528		1.17	0.8
RBFOX3	5.116	4.261	0.85	0.898	0.21	3.43278e-05	0.00176957	0.00168184	0.0332016		0.98	0.81
HMGB3P1	9.831	8.981	0.85	0.888	0.23	0.000181043	0.00567798	0.000424219	0.0153004		1.07	0.8
LRP1B	3.524	2.675	0.85	0.817	0.23	0.000441893	0.0103927	0.00138514	0.0299246		0.23	0.98
PPFIA4	5.708	4.854	0.85	0.924	0.23	0.00010893	0.00398226	0.000436006	0.0154274		1.64	0.73
HBEGF	6.795	5.945	0.85	0.963	0.24	7.76161e-05	0.00311275	0.000439912	0.0155022		1.41	0.74
AK054822	3.866	3.015	0.85	0.854	0.26	0.00107132	0.018828	0.00286854	0.0445536		1.15	0.79
EXO1	8.754	7.91	0.84	0.842	0.25	0.00120045	0.0204153	0.00160413	0.0324102		1.54	0.74
ENST00000425412	10.056	9.211	0.84	0.86	0.25	0.000719262	0.0143828	0.00146767	0.0309001		1.04	0.77
DDN	5.428	4.589	0.84	0.833	0.19	2.1513e-05	0.00123603	0.000123763	0.00787709		1.01	0.81
CCNF	5.621	4.782	0.84	0.831	0.22	0.000185068	0.00574059	0.000677763	0.020061		1.06	0.85
GDAP1L1	3.586	2.743	0.84	0.886	0.24	0.000343501	0.00877823	0.00093777	0.0240266		1.31	0.74
SLC13A4	4.306	3.48	0.83	0.804	0.21	0.000189692	0.00585026	0.000685941	0.020171		0.01	0.94
GABRA1	3.134	2.306	0.83	0.831	0.19	2.93389e-05	0.00154956	0.00139793	0.03008		0.45	0.87
OR51E2	3.952	3.125	0.83	0.811	0.19	4.64678e-05	0.00208969	0.000714954	0.0207966		0.5	0.86
PPP1R14A	8.174	7.339	0.83	0.874	0.23	0.000244609	0.00699218	0.00148437	0.0310692		0.26	0.94
GRIN2C	5.889	5.069	0.82	0.838	0.25	0.000893772	0.0166053	0.0024359	0.0407454		0.66	0.82
2004-09-01	6.677	5.857	0.82	0.91	0.24	0.000297587	0.00803636	0.000650681	0.0196447		0.95	0.79
LINGO1	5.609	4.794	0.82	0.988	0.31	0.00202524	0.0286224	0.00271451	0.0430954		2.24	0.65
FAM72A	8.148	7.331	0.82	0.793	0.25	0.00227994	0.0308236	0.00347346	0.0493781		1.63	0.7
FAM111B	8.898	8.076	0.82	0.744	0.22	0.000729459	0.0145324	0.00140166	0.0300874		0.85	0.84
CDC25A	8.632	7.816	0.82	0.809	0.22	0.000384482	0.00946716	0.000798624	0.0220412		1.19	0.75
ELAVL4	3.703	2.887	0.82	0.827	0.24	0.000710207	0.0143348	0.00236324	0.0400949		0.69	0.83
PMFBP1	5.699	4.891	0.81	0.878	0.28	0.00186105	0.0271393	0.0023441	0.0398331		1.63	0.67
E2F1	9.641	8.831	0.81	0.782	0.24	0.00127457	0.021108	0.00206826	0.0369527		1.24	0.78
MND1	9.533	8.721	0.81	0.836	0.25	0.00122026	0.020619	0.00200904	0.0363459		1.98	0.63
FAM181A	6.818	6.009	0.81	0.847	0.14	2.03787e-08	4.5161e-06	2.43986e-05	0.00344674		1	0.78
Q4TAJ0	3.596	2.789	0.81	0.827	0.2	6.62643e-05	0.00273401	0.000893286	0.0233317		1.06	0.77
SUV39H2	9.056	8.248	0.81	0.803	0.18	1.81635e-05	0.00107985	0.000152837	0.00862304		1.25	0.75
CSDC2	3.807	2.998	0.81	0.78	0.2	0.000150098	0.00497152	0.000906807	0.0234852		-0.03	0.99
GPR123	3.854	3.057	0.8	0.763	0.2	0.000264202	0.00738568	0.00142521	0.0303146		0.06	0.92
NPAS3	4.681	3.88	0.8	0.857	0.24	0.000496773	0.0111584	0.00148276	0.0310692		1.62	0.65
SORCS3	3.372	2.584	0.79	0.814	0.18	1.72275e-05	0.00103732	0.000404906	0.0148395		1.06	0.75
EPB41L1	5.924	5.136	0.79	0.705	0.2	0.00060208	0.0128142	0.00134777	0.0295028		0	0.95
XRCC2	8.231	7.443	0.79	0.801	0.22	0.000442728	0.010401	0.00112935	0.0266864		1.57	0.67
FEN1	9.65	8.864	0.79	0.841	0.21	8.34242e-05	0.00329648	0.000173481	0.00932286		1.68	0.67
GINS1	10.446	9.651	0.79	0.789	0.23	0.000732748	0.0145475	0.0013655	0.029767		1.53	0.72
DTNA	6.697	5.908	0.79	0.789	0.17	1.25731e-05	0.000823701	0.000111191	0.00746924		0.5	0.81
MYO3A	5.481	4.697	0.78	0.794	0.23	0.000806902	0.0155702	0.0019033	0.0353894		0.6	0.82
TRPC4	3.391	2.612	0.78	0.735	0.16	9.43665e-06	0.000670878	0.00023418	0.0112908		0.02	0.89
NTRK2	5.032	4.253	0.78	0.788	0.22	0.000465206	0.0107353	0.00192764	0.0355501		0.89	0.73
C1ORF61	4.557	3.778	0.78	0.799	0.19	4.52491e-05	0.00207393	0.000475745	0.0164069		0.88	0.74
ALX3	4.477	3.698	0.78	0.733	0.2	0.000284326	0.00777593	0.00085613	0.023077		0.63	0.81
CNP	9.937	9.157	0.78	0.865	0.16	2.95506e-07	4.63664e-05	3.39184e-05	0.00387959		1.55	0.66
TK1	14.926	14.149	0.78	0.717	0.22	0.00165062	0.0251109	0.00240838	0.0405407		0.86	0.79
NR6A1	5.474	4.691	0.78	0.794	0.24	0.00109223	0.0191039	0.00195688	0.0357713		0.79	0.78
ITGA7	11.515	10.736	0.78	0.926	0.3	0.00240061	0.0318889	0.00297858	0.0458404		1.95	0.54
SLC24A2	3.226	2.459	0.77	0.779	0.13	3.72522e-08	7.41457e-06	0.000179334	0.00939894		0.75	0.77
ZBTB24	9.403	8.629	0.77	0.803	0.16	1.31051e-06	0.000151738	1.70065e-05	0.00268825		1.49	0.67
KCTD8	3.319	2.549	0.77	0.768	0.17	2.06409e-05	0.00119274	0.000470488	0.016286		0.71	0.76
DIAPH3	7.691	6.92	0.77	0.774	0.24	0.0017629	0.0263162	0.00256676	0.0418971		1.68	0.64
KCNK10	4.029	3.26	0.77	0.79	0.21	0.000251828	0.00713215	0.00104957	0.0256091		0.75	0.75
BSN	4.61	3.845	0.77	0.813	0.25	0.00158876	0.0245698	0.00327271	0.0481851		0.5	0.8
OTX1	4.912	4.156	0.76	0.76	0.23	0.00101245	0.0180461	0.00165652	0.0328795		0.73	0.76
PHYHIPL	3.368	2.604	0.76	0.751	0.17	1.53441e-05	0.00095883	0.000358858	0.0139242		-0.1	0.88
SPATA22	3.195	2.446	0.75	0.782	0.22	0.000648027	0.013485	0.00309397	0.0467707		1.14	0.67
RTN4RL1	5.718	4.969	0.75	0.748	0.24	0.00226841	0.0307451	0.00285306	0.0444265		0.63	0.83
SNAP91	4.408	3.66	0.75	0.722	0.22	0.00160113	0.0247036	0.00340309	0.0487876		1.19	0.67
CHAF1B	10.661	9.909	0.75	0.733	0.2	0.000371097	0.00924346	0.00081438	0.0222722		1.1	0.69
FLVCR1	9.038	8.288	0.75	0.726	0.19	0.000237461	0.00685627	0.0005709	0.0183989		0.71	0.78
ENST00000398976	4.519	3.765	0.75	0.77	0.24	0.00145541	0.0231231	0.00245111	0.0408442		-0.73	0.95
C12ORF34	8.617	7.872	0.75	0.744	0.24	0.00220994	0.0301618	0.00310143	0.0468505		0.56	0.79
RDX	7.292	6.542	0.75	0.796	0.15	5.30517e-07	7.45475e-05	7.53377e-06	0.00169417		0.62	0.77
RNASEH2A	12.338	11.597	0.74	0.675	0.15	2.55625e-05	0.0013876	0.000140224	0.00830375		0.75	0.76
RAD51AP1	6.945	6.207	0.74	0.728	0.22	0.0013215	0.0216352	0.00239906	0.0404154		1.41	0.66
KLHL23	5.919	5.18	0.74	0.723	0.21	0.000820758	0.0157386	0.00212263	0.0375539		0.61	0.79
CABYR	5.937	5.196	0.74	0.668	0.2	0.00139134	0.0225043	0.00333014	0.0483741		0.78	0.79
A_33_P3286699	3.159	2.415	0.74	0.743	0.18	6.98318e-05	0.002843	0.000618262	0.0191501		1	0.7
TP53INP2	6.45	5.706	0.74	0.778	0.21	0.00032212	0.00846491	0.00077025	0.0217962		0.71	0.8
MAD2L1	9.583	8.842	0.74	0.753	0.21	0.000540317	0.0119003	0.00102601	0.025189		1.57	0.63
WDR76	6.507	5.78	0.73	0.728	0.23	0.00173156	0.0260473	0.00299562	0.0460122		1.19	0.66
KIF24	7.022	6.296	0.73	0.701	0.21	0.00127621	0.0211189	0.00190439	0.0353894		1.04	0.69
ESRRG	4.987	4.271	0.72	0.633	0.19	0.00117872	0.0201252	0.00204009	0.0367592		-0.02	0.85
WASF1	8.626	7.913	0.71	0.714	0.21	0.00077521	0.0151953	0.00179363	0.034272		0.73	0.73
PAQR4	8.838	8.128	0.71	0.67	0.2	0.00104865	0.0185528	0.00162454	0.0324848		0.48	0.77
NT5DC3	7.008	6.303	0.71	0.83	0.24	0.000805997	0.0155702	0.00142673	0.0303146		1.23	0.58
BYSL	11.613	10.901	0.71	0.715	0.18	9.00869e-05	0.0034892	0.000879134	0.0231355		1.11	0.63
SMOX	8.137	7.439	0.7	0.764	0.2	0.000282846	0.00775518	0.000795541	0.0220412		1.29	0.59
KIF18A	6.984	6.281	0.7	0.706	0.22	0.00160316	0.0247036	0.00266271	0.042651		1.41	0.61
SYT11	8.223	7.52	0.7	0.811	0.22	0.000334704	0.00869708	0.000690397	0.0202743		1.85	0.52
OR6K2	4.85	4.152	0.7	0.661	0.16	0.000100807	0.00377516	0.000310214	0.0129483		0.04	0.79
C2ORF80	3.286	2.59	0.7	0.723	0.19	0.000229039	0.00669853	0.00135505	0.0296019		0.71	0.68
INCENP	9.19	8.499	0.69	0.702	0.17	9.70338e-05	0.00369175	0.000416499	0.0151234		1.31	0.58
PACS2	9.262	8.575	0.69	0.7	0.18	0.00014641	0.00488569	0.000724429	0.020987		1.07	0.64
USP54	10.137	9.452	0.69	0.701	0.18	0.000198007	0.00598371	0.000569962	0.0183989		0.98	0.66
TMEM114	3.312	2.622	0.69	0.638	0.17	0.000212044	0.00627618	0.000759741	0.0216885		0.48	0.76
ZNF331	6.029	5.36	0.67	0.683	0.2	0.000771714	0.0151495	0.00105692	0.0256102		1.08	0.61
TRAIP	10.515	9.844	0.67	0.646	0.19	0.000775455	0.0151953	0.00143209	0.0303892		0.98	0.63
WDHD1	9.379	8.713	0.67	0.671	0.18	0.000240968	0.00689727	0.000625272	0.0192562		1.2	0.6
TBC1D7	10.495	9.82	0.67	0.809	0.19	5.36942e-05	0.00236035	0.000149602	0.00856194		1.78	0.47
ENST00000326237	7.484	6.812	0.67	0.653	0.2	0.00175005	0.0261971	0.00289116	0.0447432		1.34	0.57
TRIM2	7.335	6.66	0.67	0.797	0.25	0.00189571	0.0275396	0.00317212	0.0474516		1.84	0.47
NAP1L5	7.784	7.117	0.67	0.716	0.24	0.00367558	0.0415456	0.00332837	0.0483741		0.75	0.66
CDK2	7.784	7.12	0.66	0.821	0.26	0.00198593	0.0283087	0.00304338	0.0463549		2.01	0.42
OGFRL1	9.417	8.755	0.66	0.645	0.18	0.000595341	0.0127338	0.00172921	0.0337655		0.99	0.61
SEZ6	3.425	2.76	0.66	0.643	0.17	0.000239413	0.0068619	0.0015234	0.0316397		0.55	0.69
PAQR8	6.789	6.132	0.66	0.763	0.18	3.91051e-05	0.00188476	0.000149516	0.00856194		1.46	0.49
ZIC3	3.03	2.376	0.65	0.662	0.13	2.13004e-06	0.000219001	9.0677e-05	0.00669826		0.64	0.68
ENKUR	3.839	3.193	0.65	0.638	0.18	0.000441584	0.0103927	0.000950867	0.0242206		0.91	0.6
LOC731932	6.448	5.803	0.65	0.81	0.21	0.000138471	0.00470231	0.000334219	0.0135494		2.17	0.36
MLF1IP	10.666	10.018	0.65	0.675	0.21	0.0018961	0.0275396	0.00273019	0.0432485		1.33	0.54
AB088847	3.32	2.674	0.65	0.655	0.17	0.000146316	0.00488569	0.00149753	0.031223		0.57	0.65
JPH4	6.008	5.369	0.64	0.731	0.23	0.00157344	0.0243858	0.00333056	0.0483741		1.54	0.48
PCLO	3.134	2.494	0.64	0.649	0.2	0.00128559	0.0211926	0.00349919	0.0496165		0.76	0.64
AEN	8.329	7.693	0.64	0.71	0.16	2.21271e-05	0.00126166	0.000116033	0.00758127		1.14	0.54
MS4A18	4.661	4.019	0.64	0.599	0.16	0.000206946	0.00615285	0.00169597	0.0333997		0.26	0.71
RAPGEF5	4.614	3.971	0.64	0.629	0.18	0.000717394	0.0143787	0.00204699	0.0367604		0.39	0.71
GPRIN1	6.508	5.872	0.64	0.656	0.18	0.000378101	0.00936367	0.000737248	0.0212723		1.13	0.54
C15ORF23	11.302	10.662	0.64	0.621	0.16	0.000120244	0.00427521	0.000393458	0.0145334		0.79	0.63
PRC1	11.585	10.948	0.64	0.648	0.2	0.00182644	0.0268544	0.00257208	0.0419495		1.36	0.53
MAP3K9	6.613	5.979	0.63	0.576	0.17	0.000677429	0.0138303	0.00112627	0.0266864		0.13	0.74
MTFR1	7.564	6.934	0.63	0.563	0.15	0.00034792	0.00886125	0.000959999	0.0242493		0.22	0.7
MAPK8IP1	6.717	6.082	0.63	0.621	0.17	0.000275581	0.00763388	0.00105469	0.0256102		-0.09	0.75
ENST00000444162	3.611	2.98	0.63	0.644	0.19	0.000786588	0.0153018	0.00302815	0.0462156		0.87	0.58
A_24_P24685	7.773	7.14	0.63	0.672	0.21	0.0017975	0.0265927	0.00284588	0.0444084		1.13	0.54
FKBPL	6.433	5.804	0.63	0.627	0.18	0.000565055	0.0123189	0.000959492	0.0242493		0.62	0.64
HELLS	9.02	8.399	0.62	0.635	0.19	0.00107208	0.018828	0.002068	0.0369527		1.38	0.53
DENND2A	4.634	4.015	0.62	0.602	0.18	0.00112885	0.019522	0.00222329	0.0386978		-0.07	0.74
TMTC4	9.163	8.542	0.62	0.552	0.17	0.00123661	0.020765	0.00205478	0.036808		-0.22	0.77
A_33_P3403356	9.086	8.462	0.62	0.613	0.13	9.45646e-06	0.000670878	3.92504e-05	0.00430472		0.35	0.68
URB2	8.958	8.338	0.62	0.63	0.14	8.73623e-06	0.00063659	7.27935e-05	0.00595374		1.01	0.56
PSRC1	8.555	7.942	0.61	0.681	0.18	0.000276828	0.00764872	0.000457528	0.0159919		1.39	0.48
MED20	6.719	6.114	0.61	0.608	0.15	9.66988e-05	0.00368553	0.00110472	0.0263563		0.96	0.56
LSM4	10.941	10.327	0.61	0.6	0.15	0.000110108	0.00401166	0.000919441	0.0237266		0.47	0.65
EMD	10.394	9.791	0.6	0.523	0.14	0.000400341	0.00971302	0.00134543	0.0294814		-0.2	0.79
CD3EAP	9.826	9.228	0.6	0.554	0.13	4.2863e-05	0.002	0.00026137	0.0120269		0.37	0.63
RAD54B	8.167	7.575	0.59	0.578	0.17	0.00100766	0.0180119	0.00190436	0.0353894		1.1	0.52
LRRC8B	8.822	8.229	0.59	0.59	0.15	0.000119805	0.00427085	0.000371348	0.0141839		0.89	0.57
PRKDC	8.39	7.8	0.59	0.609	0.17	0.000513022	0.0114387	0.00160893	0.0324442		1.15	0.5
C17ORF53	6.198	5.604	0.59	0.597	0.16	0.000381894	0.00944672	0.00283563	0.0444084		0.77	0.57
SLC3A2	10.84	10.252	0.59	0.65	0.16	6.70099e-05	0.00275419	0.00029659	0.0127471		0.94	0.57
A_24_P603890	12.91	12.324	0.59	0.642	0.18	0.000369299	0.00922685	0.000930074	0.023939		0.73	0.58
CENPO	8.006	7.423	0.58	0.569	0.17	0.000831535	0.0158745	0.00121426	0.0278988		0.88	0.54
BARD1	9.058	8.477	0.58	0.536	0.15	0.000526449	0.0116913	0.000869324	0.0231355		0.6	0.59
AP1S1	9.599	9.016	0.58	0.596	0.17	0.000724731	0.014465	0.00158459	0.0323159		0.47	0.57
CENPN	9.907	9.336	0.57	0.587	0.16	0.000336521	0.00870499	0.000780005	0.0218914		0.83	0.52
CKAP2	7.951	7.381	0.57	0.595	0.16	0.000441048	0.0103927	0.000970313	0.0244523		1.38	0.45
POLR1C	9.98	9.414	0.57	0.606	0.15	0.000100627	0.003775	0.000661678	0.0197823		0.86	0.5
HAUS8	9.257	8.687	0.57	0.559	0.14	0.000155968	0.00511081	0.000590597	0.0187119		0.62	0.54
A_33_P3346533	7.327	6.761	0.57	0.563	0.13	4.6353e-05	0.00208927	0.000291004	0.0126628		0.73	0.55
FLAD1	10.385	9.813	0.57	0.534	0.14	0.000158423	0.00516761	0.000520311	0.0173136		0.57	0.57
RFPL3-AS1	6.3	5.736	0.56	0.621	0.18	0.00102095	0.0181674	0.00183084	0.0347359		1.39	0.46
MVD	9.441	8.883	0.56	0.52	0.15	0.00097074	0.0175648	0.00163764	0.0326556		0.2	0.64
TOMM40	9.119	8.555	0.56	0.565	0.14	6.31714e-05	0.00263194	0.000303839	0.0128426		0.47	0.58
MMS22L	7.292	6.736	0.56	0.547	0.16	0.0011721	0.0200441	0.00229674	0.0394019		0.88	0.51
SLC7A1	8.961	8.398	0.56	0.665	0.22	0.00249889	0.0323939	0.00291895	0.0450437		2.24	0.31
C1ORF112	10.257	9.694	0.56	0.554	0.15	0.000320644	0.00843643	0.000669077	0.0198653		0.84	0.51
A_33_P3321923	13.863	13.306	0.56	0.619	0.16	0.000135873	0.00462874	0.000333228	0.0135494		1.28	0.45
C1ORF31	12.013	11.462	0.55	0.575	0.12	5.05185e-06	0.000422547	3.55691e-05	0.00396163		0.83	0.51
TUBA1A	13.183	12.636	0.55	0.591	0.14	7.63889e-05	0.00306927	0.000348711	0.0137037		1.13	0.48
PDE4C	4.801	4.248	0.55	0.595	0.19	0.00248705	0.0323309	0.0030293	0.0462156		0.69	0.52
FBXW9	8.748	8.197	0.55	0.505	0.14	0.000653572	0.0135207	0.00127395	0.0286453		0.38	0.58
LOC91948	6.698	6.144	0.55	0.608	0.18	0.00119881	0.0204034	0.00256692	0.0418971		0.75	0.49
CIT	8.633	8.082	0.55	0.59	0.19	0.00266452	0.0338115	0.00322016	0.0479346		1.08	0.46
NOL6	8.346	7.795	0.55	0.587	0.13	1.92431e-05	0.00113019	0.000146403	0.00856194		0.59	0.53
WDR46	8.692	8.142	0.55	0.6	0.14	2.15627e-05	0.00123603	6.88891e-05	0.00587635		0.75	0.5
SEPHS1	11.424	10.887	0.54	0.466	0.13	0.000531315	0.011726	0.00230641	0.0394417		0.17	0.62
TMEM151B	6.527	5.988	0.54	0.68	0.2	0.0010624	0.0187345	0.00178261	0.0342633		1.71	0.3
RPL7L1	11.56	11.016	0.54	0.552	0.13	5.20529e-05	0.0022976	0.000648787	0.0196151		0.57	0.53
C1ORF74	6.555	6.02	0.54	0.51	0.16	0.0020531	0.0288453	0.00312431	0.0470547		0.51	0.54
FDPSL2A	11.014	10.476	0.54	0.507	0.13	0.000166383	0.00533815	0.000503473	0.0169869		0.37	0.58
GMNN	11.148	10.605	0.54	0.554	0.16	0.000859099	0.0161568	0.00148691	0.031092		0.76	0.5
DKC1	12.02	11.485	0.54	0.517	0.13	7.56286e-05	0.0030444	0.000359852	0.0139296		0.68	0.54
TUBG1	10.27	9.732	0.54	0.56	0.13	1.66477e-05	0.0010109	0.000179706	0.00939894		0.74	0.52
PIAS2	9.14	8.597	0.54	0.54	0.14	0.000202491	0.00608775	0.000719889	0.0208836		0.73	0.52
INTS7	8.049	7.508	0.54	0.533	0.17	0.00177568	0.0264192	0.00157239	0.0321293		0.57	0.53
H2AFZ	13.847	13.319	0.53	0.603	0.16	0.000251132	0.00713215	0.000598053	0.0187675		1.41	0.38
XPO5	8.571	8.04	0.53	0.566	0.15	0.000315247	0.00833525	0.000932123	0.023939		0.77	0.46
DDA1	9.765	9.233	0.53	0.523	0.1	1.30038e-06	0.000151738	0.000104043	0.00722094		0.51	0.52
RBBP8	9.714	9.181	0.53	0.531	0.16	0.000937198	0.0171019	0.00191708	0.0354646		0.82	0.49
AHCY	10.601	10.075	0.53	0.549	0.17	0.00208215	0.0291279	0.00330064	0.0482329		0.31	0.57
HMBS	12.861	12.337	0.52	0.518	0.14	0.000214858	0.0063355	0.000683749	0.0201383		0.57	0.51
CHST6	9.56	9.039	0.52	0.621	0.18	0.00082308	0.0157691	0.00132221	0.029211		1.55	0.33
ENDOD1	10.407	9.889	0.52	0.587	0.17	0.000879876	0.0164182	0.00183344	0.0347544		0.94	0.43
AGBL5	6.768	6.243	0.52	0.564	0.18	0.00206502	0.0289614	0.00302652	0.0462156		0.57	0.51
TAF5L	5.565	5.047	0.52	0.538	0.12	1.51601e-05	0.000952872	0.000105489	0.00726789		0.7	0.49
PCYT1B	3.003	2.483	0.52	0.515	0.13	0.000126441	0.00438383	0.0015092	0.0314054		0.39	0.53
MRPL15	12.511	11.989	0.52	0.502	0.15	0.00115721	0.0198526	0.00249437	0.041182		0.53	0.5
PIGW	6.496	5.981	0.52	0.53	0.16	0.00100273	0.0179472	0.00196645	0.035914		0.59	0.5
PAXIP1	10.42	9.897	0.52	0.505	0.12	2.57045e-05	0.0013918	0.000152164	0.00860769		0.48	0.53
LOC128322	8.018	7.499	0.52	0.528	0.13	5.43446e-05	0.00237437	0.000224132	0.0110757		0.55	0.51
EEF1E1	10.47	9.963	0.51	0.529	0.13	7.88433e-05	0.00314708	0.000504966	0.0169869		0.62	0.48
B3GALNT2	8.386	7.879	0.51	0.462	0.12	0.000193318	0.00593285	0.000599324	0.01878		0.43	0.53
ETV5	6.913	6.406	0.51	0.757	0.22	0.000942636	0.0171865	0.00127209	0.0286453		2.49	0.16
EI24	10.645	10.138	0.51	0.501	0.15	0.00132023	0.0216308	0.00258774	0.0421053		-0.02	0.59
C1ORF55	7.748	7.234	0.51	0.491	0.12	6.19518e-05	0.00260518	0.000259518	0.0119712		0.53	0.52
CTU2	8.57	8.06	0.51	0.504	0.11	1.98527e-05	0.00115916	0.000141349	0.00834737		0.35	0.53
SUV39H1	8.159	7.649	0.51	0.485	0.15	0.00144958	0.0230474	0.00248478	0.0411499		0.27	0.55
KIF3A	8.262	7.757	0.51	0.568	0.14	9.78293e-05	0.00370823	0.000273767	0.0123883		0.98	0.44
FARSB	9.085	8.58	0.51	0.538	0.12	1.2052e-05	0.000799597	0.000147751	0.00856194		0.89	0.42
TBCE	11.059	10.55	0.51	0.524	0.12	1.8185e-05	0.00107985	8.41162e-05	0.00638927		0.62	0.49
RFC4	11.602	11.091	0.51	0.501	0.15	0.00075562	0.014888	0.00169671	0.0333997		0.85	0.48
NACC1	11.253	10.758	0.5	0.503	0.1	2.41142e-06	0.000236694	2.73812e-05	0.00364871		0.73	0.46
GAPDH	15.968	15.472	0.5	0.544	0.15	0.000312551	0.00828433	0.00057631	0.0184679		1.16	0.41
RRP36	13.095	12.592	0.5	0.483	0.11	4.06668e-05	0.00192549	0.000540491	0.0177467		0.4	0.52
CSRNP1	7.228	6.727	0.5	0.477	0.15	0.00202801	0.0286426	0.00324719	0.0480067		0.12	0.56
KRTAP9-7	3.971	3.474	0.5	0.501	0.13	0.000232521	0.00677272	0.000822378	0.0224054		0.41	0.49
ZMYND19	8.561	8.063	0.5	0.458	0.14	0.000936662	0.0171019	0.00173414	0.0337655		0.2	0.56
PFDN2	12.597	12.092	0.5	0.504	0.14	0.000402378	0.00974044	0.00139744	0.03008		0.74	0.45
TIPIN	10.414	9.928	0.49	0.487	0.14	0.000557433	0.012165	0.00131349	0.0291754		0.69	0.46
A_33_P3393931	4.167	3.673	0.49	0.498	0.14	0.000719275	0.0143828	0.00213346	0.0376613		0.58	0.47
TMEM132B	2.831	2.341	0.49	0.493	0.13	0.000266112	0.00740018	0.00225754	0.0390725		0.5	0.49
KIAA0020	11.11	10.624	0.49	0.506	0.15	0.00119785	0.0204033	0.00252235	0.041453		0.81	0.4
LOC148709	8.95	8.463	0.49	0.684	0.13	7.18602e-07	9.53522e-05	2.40313e-05	0.00344674		2.07	0.22
PRMT1	13.099	12.611	0.49	0.504	0.11	1.98981e-05	0.00115916	0.000445692	0.0156356		0.87	0.43
ATAT1	7.61	7.125	0.49	0.541	0.16	0.000708101	0.0143058	0.00134498	0.0294814		0.97	0.39
MAGOH	11.27	10.782	0.49	0.47	0.1	5.94529e-06	0.000471019	7.3674e-05	0.00595374		0.52	0.48
C15ORF41	6.863	6.386	0.48	0.495	0.16	0.00198589	0.0283087	0.00323109	0.0479407		0.49	0.45
ODF2	8.964	8.488	0.48	0.474	0.13	0.000471942	0.0107948	0.00112753	0.0266864		0.74	0.42
BTBD3	7.471	6.993	0.48	0.543	0.17	0.00143772	0.0229267	0.00212202	0.0375539		0.99	0.41
C4ORF46	8.806	8.325	0.48	0.47	0.14	0.00109609	0.0191472	0.00185989	0.0349511		1.1	0.4
EPRS	12.635	12.157	0.48	0.447	0.12	0.000339756	0.00872819	0.00106785	0.0256762		0.47	0.5
RRP12	9.346	8.87	0.48	0.486	0.15	0.00124426	0.0208145	0.00233023	0.0396776		0.47	0.48
TMEM183B	11.43	10.95	0.48	0.444	0.1	3.54129e-05	0.00179961	0.000154421	0.00864434		0.35	0.52
CHMP4B	11.025	10.547	0.48	0.464	0.14	0.000922382	0.0169756	0.00136677	0.029767		0.22	0.57
TADA2A	6.996	6.516	0.48	0.48	0.12	0.000191637	0.00589331	0.00102439	0.025189		0.14	0.52
AGBL4	4.934	4.467	0.47	0.452	0.13	0.000784589	0.0153018	0.00348265	0.0494471		0.42	0.49
C1ORF124	7.532	7.066	0.47	0.47	0.12	0.0001054	0.00388624	0.000396656	0.0146252		0.75	0.43
SYNCRIP	11.292	10.817	0.47	0.489	0.1	5.208e-06	0.000432244	7.31881e-05	0.00595374		0.75	0.42
PAK1IP1	9.993	9.519	0.47	0.493	0.13	0.00015885	0.0051737	0.000478243	0.0164069		0.86	0.4
PATL1	8.97	8.502	0.47	0.496	0.12	4.63304e-05	0.00208927	0.000150957	0.00856194		0.58	0.44
CU677925	6.074	5.6	0.47	0.504	0.14	0.000632095	0.0132654	0.00172985	0.0337655		1.09	0.36
GON4L	10.426	9.956	0.47	0.507	0.13	0.000220922	0.00648762	0.000601019	0.0188057		1.03	0.38
UBAP2	9.316	8.846	0.47	0.45	0.13	0.000660787	0.0136098	0.00159591	0.0324102		0.46	0.48
TIMM23	10.91	10.44	0.47	0.457	0.11	3.5151e-05	0.00179479	0.000136718	0.00820839		0.28	0.51
NOP2	10.297	9.827	0.47	0.481	0.14	0.000617659	0.0130553	0.0017438	0.0338401		0.86	0.41
LHPP	10.006	9.532	0.47	0.414	0.13	0.0020048	0.0284456	0.00314419	0.047264		-0.02	0.57
IPO4	10.313	9.844	0.47	0.454	0.14	0.00146771	0.0231917	0.00237325	0.0401696		0.3	0.5
TIMM17A	13.195	12.738	0.46	0.444	0.12	0.000182667	0.005699	0.000458966	0.0160161		0.43	0.47
A_24_P290263	8.576	8.115	0.46	0.558	0.16	0.00092351	0.0169818	0.00190644	0.0353894		1.11	0.32
SLC25A5	14.822	14.365	0.46	0.49	0.12	0.000122473	0.00430019	0.000385797	0.0144479		0.61	0.44
OR2AG2	5.094	4.637	0.46	0.456	0.14	0.00147698	0.0232765	0.00301704	0.0461717		0.46	0.46
TUBA1C	14.035	13.574	0.46	0.481	0.13	0.000341594	0.00875196	0.000784808	0.0219094		0.87	0.41
TMEM206	8.558	8.095	0.46	0.494	0.13	0.000228672	0.0066969	0.000541787	0.0177467		1.3	0.34
OCRL	9.645	9.182	0.46	0.426	0.12	0.00046913	0.0107739	0.00148356	0.0310692		0.25	0.54
STOML2	10.482	10.018	0.46	0.465	0.15	0.00190656	0.0276542	0.00301783	0.0461717		0.34	0.49
MRPL14	11.115	10.651	0.46	0.453	0.13	0.000713655	0.0143505	0.00283583	0.0444084		0.36	0.47
CU676483	8.232	7.773	0.46	0.435	0.13	0.00111644	0.0193852	0.00176071	0.0339975		0.37	0.47
RBM34	8.92	8.456	0.46	0.445	0.12	0.000407413	0.00980977	0.00102447	0.025189		0.68	0.43
GYS1	10.929	10.467	0.46	0.477	0.12	0.000147902	0.00490634	0.00036409	0.0140209		0.75	0.43
MEGF11	4.725	4.262	0.46	0.506	0.14	0.000335368	0.00869708	0.000872871	0.0231355		0.71	0.44
MED27	8.135	7.679	0.46	0.475	0.15	0.00211589	0.0293819	0.00248668	0.0411499		0.66	0.43
GTF3C4	8.579	8.117	0.46	0.433	0.13	0.00111759	0.0193895	0.0019772	0.0360143		0.46	0.47
BEND3	7.398	6.935	0.46	0.459	0.13	0.000854067	0.0161044	0.0020543	0.036808		0.82	0.42
DONSON	6.922	6.465	0.46	0.495	0.16	0.00241212	0.0319476	0.0034283	0.0489769		0.92	0.37
DPH3P1	8.857	8.397	0.46	0.531	0.16	0.00146128	0.0231479	0.00197729	0.0360143		1.16	0.32
MAGOHB	8.021	7.573	0.45	0.446	0.14	0.00155978	0.0242612	0.00316898	0.0474376		0.59	0.45
FARSA	11.297	10.844	0.45	0.464	0.11	2.63291e-05	0.0014114	0.000127619	0.00799518		0.6	0.41
CCNJ	7.635	7.185	0.45	0.494	0.15	0.00101691	0.0181105	0.00156174	0.0320336		1	0.34
BCL2L12	10.687	10.239	0.45	0.438	0.13	0.000976113	0.0176103	0.00335877	0.0484569		0.58	0.43
DDX49	10.703	10.256	0.45	0.428	0.12	0.000529617	0.0117126	0.00261749	0.0422203		0.39	0.45
EPS15L1	9.487	9.037	0.45	0.448	0.12	0.000164421	0.00530688	0.000505354	0.0169869		0.53	0.43
CCDC124	11.044	10.596	0.45	0.42	0.11	0.000251654	0.00713215	0.00087106	0.0231355		0.26	0.47
FANCG	11.311	10.864	0.45	0.411	0.13	0.00183986	0.0269339	0.00298124	0.0458404		0.42	0.46
NDUFAF4	9.636	9.182	0.45	0.465	0.14	0.00126419	0.0210333	0.00204557	0.0367604		0.51	0.41
ZNF628	9.362	8.925	0.44	0.404	0.09	3.30965e-05	0.00171846	0.000172749	0.0093068		0.35	0.46
BCCIP	7.385	6.944	0.44	0.47	0.14	0.00149268	0.0234209	0.00219474	0.0382939		0.74	0.41
TPI1P2	13.574	13.131	0.44	0.445	0.13	0.000780671	0.0152557	0.00132822	0.0292836		0.75	0.41
THC2746558	7.315	6.873	0.44	0.453	0.14	0.00123706	0.020765	0.00243064	0.0407298		0.5	0.41
ZW10	8.678	8.234	0.44	0.411	0.13	0.00245767	0.0322155	0.00299884	0.0460122		0.29	0.47
PWP2	11.189	10.748	0.44	0.414	0.12	0.000820692	0.0157386	0.00224268	0.0389094		0.39	0.44
TRMT6	9.165	8.725	0.44	0.433	0.12	0.000688033	0.0139779	0.00119253	0.0275746		0.57	0.42
CLP1	8.124	7.691	0.43	0.458	0.14	0.00174924	0.0261971	0.00155368	0.0319597		0.64	0.41
UQCRH	15.51	15.084	0.43	0.428	0.11	0.000291309	0.00793661	0.000905703	0.0234849		0.72	0.37
TOMM20	12.008	11.576	0.43	0.442	0.11	7.28654e-05	0.00295531	0.000234093	0.0112908		0.65	0.39
ZBED4	6.056	5.63	0.43	0.459	0.14	0.00115604	0.0198526	0.00226725	0.0391461		1.14	0.32
MSTO1	9.428	8.999	0.43	0.451	0.11	4.62454e-05	0.00208927	0.000211103	0.0106523		0.72	0.38
ACLY	9.908	9.476	0.43	0.412	0.12	0.000819062	0.0157386	0.00214912	0.0377699		0.61	0.43
AKIRIN1	10.274	9.848	0.43	0.423	0.11	0.000333264	0.00868441	0.00087668	0.0231355		0.68	0.39
FLJ13224	4.313	3.884	0.43	0.405	0.12	0.000592279	0.0127123	0.00134067	0.0294643		0.28	0.44
UBE2MP1	10.032	9.602	0.43	0.435	0.11	0.000165505	0.00532589	0.000478176	0.0164069		0.39	0.44
RRP15	7.963	7.532	0.43	0.476	0.14	0.000590806	0.0127	0.00124009	0.0282384		0.81	0.35
ZNF280C	7.809	7.375	0.43	0.437	0.12	0.000478547	0.0108856	0.00128096	0.0286687		0.91	0.36
MCM3	13.506	13.074	0.43	0.441	0.13	0.00131158	0.0215384	0.00281844	0.0442543		0.92	0.35
SLC11A2	8.366	7.946	0.42	0.437	0.13	0.00120271	0.0204375	0.00228434	0.0392833		0.36	0.43
SNRPD1	13.543	13.125	0.42	0.412	0.13	0.0016224	0.0248576	0.00330035	0.0482329		0.85	0.35
RUVBL2	11.427	11.011	0.42	0.425	0.12	0.000465949	0.0107353	0.00121094	0.0278698		0.5	0.41
TKT	14.629	14.204	0.42	0.437	0.13	0.0011052	0.0192836	0.00166995	0.0330851		0.71	0.4
UCHL3	11.016	10.592	0.42	0.409	0.11	0.000467723	0.0107643	0.000995998	0.0248664		0.26	0.43
C1ORF96	8.622	8.205	0.42	0.467	0.15	0.00241026	0.0319427	0.00337019	0.0485108		1.22	0.29
NSUN2	11.71	11.292	0.42	0.403	0.12	0.000838308	0.0159437	0.00262537	0.0422558		0.34	0.44
NTPCR	10.18	9.755	0.42	0.414	0.12	0.000604561	0.0128415	0.00128137	0.0286687		0.37	0.44
RNASEH1	8.951	8.533	0.42	0.47	0.14	0.00100802	0.0180119	0.00164175	0.0326872		0.93	0.32
AKAP4	3.768	3.357	0.41	0.412	0.13	0.0014409	0.0229604	0.0026713	0.0426549		0.37	0.39
LANCL1	8.072	7.662	0.41	0.457	0.14	0.00168838	0.0255228	0.00284326	0.0444084		0.63	0.39
TRIM11	8.88	8.475	0.41	0.367	0.11	0.00162134	0.0248576	0.00256066	0.0418585		0.36	0.43
TUBG2	9.029	8.621	0.41	0.466	0.12	0.000178541	0.00561921	0.000664737	0.0198377		0.77	0.36
MRPL9	12.605	12.197	0.41	0.368	0.11	0.00124824	0.0208648	0.00227165	0.0391591		0.42	0.41
EIF4G1	11.672	11.266	0.41	0.414	0.1	5.81043e-05	0.00250759	0.000230916	0.0112557		0.24	0.44
TIMM8A	9.881	9.472	0.41	0.427	0.13	0.00126944	0.0210555	0.00243986	0.0407499		0.57	0.34
CLDND1	11.27	10.857	0.41	0.433	0.1	4.50603e-05	0.00206969	0.000459964	0.0160249		0.48	0.41
POTEKP	14.395	13.981	0.41	0.475	0.11	5.85839e-05	0.00251361	0.000181525	0.00944809		1.08	0.32
SNRPB	12.571	12.163	0.41	0.401	0.12	0.00153713	0.0239783	0.00260777	0.0421855		0.66	0.38
TOMM5	13.41	12.996	0.41	0.398	0.12	0.000877836	0.0163944	0.00177181	0.0341279		0.42	0.41
TAF15	12.527	12.112	0.41	0.411	0.12	0.000976527	0.0176103	0.00186872	0.035083		0.49	0.4
NSDHL	11.738	11.332	0.41	0.376	0.11	0.000544233	0.011962	0.00173951	0.0338393		0.26	0.45
CEACAM20	7.622	7.214	0.41	0.603	0.19	0.0020215	0.0285883	0.00325105	0.0480306		2.36	0.07
A_33_P3296099	3.498	3.091	0.41	0.405	0.12	0.000909467	0.0168099	0.00215429	0.0378029		0.36	0.4
MAP3K7	9.61	9.206	0.4	0.389	0.1	0.000124952	0.00435417	0.000340944	0.0136759		0.49	0.39
NUP205	12.199	11.802	0.4	0.402	0.11	0.000529575	0.0117126	0.00118071	0.0274088		0.76	0.33
ZNF274	7.859	7.458	0.4	0.423	0.13	0.0011186	0.0193914	0.00192859	0.0355501		0.46	0.39
PMM2	10.195	9.795	0.4	0.361	0.11	0.00133364	0.0217386	0.00217118	0.0380062		-0.11	0.5
MOSPD1	7.108	6.71	0.4	0.437	0.14	0.00232669	0.0312201	0.00287964	0.0446916		0.83	0.33
UBE2M	9.827	9.431	0.4	0.43	0.13	0.00148689	0.0233643	0.00131007	0.0291525		0.52	0.38
ASNA1	10.42	10.021	0.4	0.405	0.09	3.51216e-05	0.00179479	0.000226483	0.0111407		0.52	0.38
ZC3H7B	7.506	7.108	0.4	0.593	0.16	0.000389236	0.0095514	0.000783971	0.0219094		1.39	0.22
PPAN	8.857	8.459	0.4	0.428	0.12	0.000734497	0.0145545	0.00176345	0.0339975		0.73	0.33
IWS1	6.465	6.065	0.4	0.452	0.13	0.000936345	0.0171019	0.000384694	0.0144317		0.66	0.35
APH1A	10.106	9.712	0.39	0.339	0.1	0.00114524	0.0197103	0.00158961	0.0323582		-0.04	0.47
DTD1	11.681	11.288	0.39	0.412	0.12	0.000847374	0.0160204	0.00145916	0.0308088		0.91	0.3
MRPL42	9.55	9.161	0.39	0.395	0.11	0.000265818	0.00740018	0.00044588	0.0156356		0.35	0.4
RIOK1	9.36	8.972	0.39	0.396	0.13	0.00194343	0.0280187	0.00347549	0.0493781		0.67	0.35
SNRNP70	10.261	9.875	0.39	0.408	0.1	8.51236e-05	0.00335131	0.000404983	0.0148395		0.55	0.37
THOC5	8.821	8.426	0.39	0.447	0.14	0.00185661	0.0271125	0.00345817	0.0493277		0.88	0.32
A_33_P3368636	13.49	13.101	0.39	0.48	0.15	0.0013821	0.0223717	0.00203306	0.0366941		1.43	0.22
DDX41	11.491	11.102	0.39	0.358	0.1	0.000310961	0.0082728	0.000782125	0.0218914		0.02	0.46
CSTF2	10.238	9.848	0.39	0.378	0.11	0.000568204	0.0123625	0.00167258	0.0331066		0.5	0.38
A_33_P3397298	8.814	8.431	0.38	0.416	0.12	0.000586372	0.0126299	0.00120736	0.0278171		0.71	0.36
MRPL17	10.674	10.299	0.38	0.372	0.11	0.0010312	0.0183195	0.00173238	0.0337655		0.28	0.39
SEC61A1	11.079	10.703	0.38	0.327	0.09	0.000197937	0.00598371	0.000549511	0.0178974		-0.1	0.46
THC2520792	10.929	10.548	0.38	0.56	0.12	4.65677e-06	0.000403637	0.000137751	0.00822524		2.1	0.07
CHD1L	9.084	8.705	0.38	0.413	0.12	0.000473371	0.0108136	0.00137373	0.0298204		0.9	0.28
A_33_P3239184	11.522	11.138	0.38	0.589	0.15	0.00011358	0.00412418	0.000300529	0.0128426		2.29	0.05
ADSS	9.672	9.296	0.38	0.373	0.12	0.00177594	0.0264192	0.0028848	0.0447092		0.48	0.38
SSNA1	11.218	10.843	0.38	0.337	0.1	0.000994605	0.0178464	0.00181254	0.0345106		0.12	0.43
NUTF2	10.92	10.539	0.38	0.358	0.11	0.00103229	0.0183238	0.00175579	0.0339716		0.21	0.41
HMGXB4	9.035	8.654	0.38	0.365	0.1	0.00055185	0.0120936	0.0012745	0.0286453		0.41	0.4
MCTS1	12.966	12.599	0.37	0.348	0.1	0.000392631	0.00959089	0.00119298	0.0275746		0.22	0.4
PSME3	10.436	10.062	0.37	0.409	0.1	0.000117242	0.00420742	0.000332365	0.0135494		0.83	0.31
GPATCH4	10.807	10.433	0.37	0.409	0.12	0.00071773	0.0143787	0.00160297	0.0324102		0.77	0.29
NCAPH2	13.153	12.784	0.37	0.38	0.11	0.000589714	0.0126892	0.00164227	0.0326872		0.7	0.33
DCTN5	7.269	6.895	0.37	0.389	0.11	0.000578858	0.0125142	0.00195697	0.0357713		0.57	0.34
VBP1	9.14	8.768	0.37	0.358	0.11	0.00144683	0.0230378	0.00288842	0.0447331		0.52	0.38
TSNAX	8.794	8.423	0.37	0.441	0.13	0.00061279	0.0129651	0.00115584	0.0270948		1.06	0.26
A_33_P3289144	8.889	8.517	0.37	0.46	0.13	0.000481283	0.0109362	0.000898462	0.0233818		1.08	0.27
CHERP	7.676	7.303	0.37	0.374	0.1	0.000182101	0.00568959	0.000757928	0.0216885		0.42	0.36
WDR43	9.581	9.22	0.36	0.422	0.1	2.44318e-05	0.00136412	0.00015062	0.00856194		1.07	0.22
CCT6A	12.888	12.526	0.36	0.388	0.11	0.000503243	0.0112684	0.00142076	0.0303146		0.91	0.28
MLST8	9.835	9.476	0.36	0.352	0.11	0.0018533	0.0270826	0.00316833	0.0474376		0.19	0.41
ABCE1	9.313	8.956	0.36	0.402	0.11	0.000362297	0.00909805	0.00121678	0.0279145		1.01	0.25
WDR12	10.186	9.826	0.36	0.384	0.12	0.00130876	0.0215175	0.00219071	0.0382753		0.61	0.31
CCDC86	12.955	12.599	0.36	0.4	0.1	5.0666e-05	0.00224098	0.000341262	0.0136759		0.95	0.26
ACBD3	7.247	6.887	0.36	0.371	0.11	0.00130606	0.0214971	0.00238474	0.0403007		0.63	0.33
A_33_P3415526	14.894	14.533	0.36	0.401	0.11	0.00053021	0.0117137	0.0010578	0.0256102		0.86	0.3
ENST00000370708	7.727	7.364	0.36	0.384	0.11	0.000980962	0.0176458	0.00201512	0.0364008		0.61	0.31
BABAM1	11.31	10.947	0.36	0.33	0.09	0.000408497	0.00982221	0.0019178	0.0354646		0.21	0.38
C12ORF4	9.519	9.156	0.36	0.355	0.1	0.000678131	0.0138303	0.00143554	0.0304323		0.71	0.33
RAB4A	9.019	8.657	0.36	0.406	0.13	0.00236874	0.0316344	0.00279685	0.0440771		0.55	0.33
A_33_P3280549	8.835	8.48	0.36	0.509	0.14	0.00059744	0.0127533	0.000805014	0.0221854		1.64	0.13
COX4NB	11.441	11.089	0.35	0.359	0.11	0.00185948	0.027136	0.0030449	0.0463549		0.56	0.32
ZNF428	10.81	10.458	0.35	0.342	0.11	0.00157346	0.0243858	0.00223151	0.0387468		0.35	0.34
BAX	12.719	12.37	0.35	0.386	0.1	0.000237698	0.00685627	0.000767368	0.0217962		0.74	0.28
C5ORF51	10.109	9.757	0.35	0.365	0.11	0.00183277	0.0268923	0.00290989	0.0449642		0.31	0.37
CSNK1D	10.448	10.096	0.35	0.339	0.1	0.000834417	0.0158872	0.00165169	0.0328141		0.24	0.38
A_33_P3342430	14.224	13.872	0.35	0.342	0.1	0.000801892	0.0155153	0.0017615	0.0339975		0.33	0.38
DAZAP1	7.589	7.241	0.35	0.361	0.1	0.000313882	0.00830937	0.000880231	0.0231355		0.56	0.32
A_24_P647682	8.768	8.422	0.35	0.49	0.15	0.00141638	0.0227894	0.002116	0.0374983		1.71	0.1
NDUFAB1	13.231	12.885	0.35	0.345	0.09	0.000102094	0.0037969	0.000346794	0.0136783		0.18	0.38
BRD4	8.297	7.954	0.34	0.311	0.1	0.00210606	0.0293103	0.00344595	0.049186		0.19	0.36
GGA1	9.109	8.766	0.34	0.388	0.11	0.000907123	0.016781	0.00174427	0.0338401		0.56	0.32
TCEB1	14.176	13.838	0.34	0.316	0.1	0.00174774	0.0261971	0.00332374	0.0483732		0.38	0.34
MRPS14	11.478	11.137	0.34	0.324	0.1	0.00146872	0.0231917	0.0025299	0.0415135		0.27	0.35
CLTA	13.506	13.171	0.34	0.353	0.1	0.00039795	0.00966591	0.000790386	0.0219881		0.52	0.31
PPP1R15B	11.382	11.039	0.34	0.349	0.1	0.000654148	0.0135207	0.00243098	0.0407298		0.34	0.34
LOC100128851	8.386	8.042	0.34	0.497	0.14	0.00042139	0.0100312	0.000798758	0.0220412		1.67	0.1
C4ORF27	8.737	8.397	0.34	0.364	0.11	0.000840327	0.0159573	0.00244635	0.0407966		0.69	0.29
GAR1	12.539	12.196	0.34	0.368	0.1	0.000383149	0.009456	0.000993975	0.0248448		0.83	0.27
DPY30	11.754	11.416	0.34	0.295	0.09	0.000934815	0.0171019	0.00185475	0.0349206		0.23	0.38
STAG3L4	6.891	6.563	0.33	0.389	0.13	0.00243853	0.0320603	0.00351576	0.0498133		0.99	0.21
FAF1	11.249	10.917	0.33	0.325	0.1	0.00105018	0.0185647	0.00279932	0.0440837		0.48	0.32
LIG1	11.922	11.589	0.33	0.347	0.11	0.00199482	0.0283603	0.0033588	0.0484569		0.57	0.3
USMG5	15.233	14.902	0.33	0.307	0.1	0.00293015	0.0360187	0.00342838	0.0489769		0.13	0.37
METAP1	11.11	10.776	0.33	0.313	0.09	0.000334061	0.00869366	0.00100627	0.0250357		0.17	0.35
PRPF19	14.789	14.455	0.33	0.303	0.1	0.00195048	0.0281015	0.00334077	0.0484129		0.12	0.38
TIPRL	11.13	10.809	0.32	0.332	0.11	0.00195417	0.0281171	0.00288158	0.0446916		0.61	0.28
WDR77	9.678	9.363	0.32	0.331	0.09	0.000593746	0.0127123	0.00196941	0.0359376		0.44	0.29
NCL	14.443	14.12	0.32	0.325	0.09	0.00073017	0.0145331	0.00171028	0.0336052		0.5	0.28
ZNF562	8.602	8.279	0.32	0.331	0.09	0.000414239	0.00991068	0.000878342	0.0231355		0.69	0.26
NAA25	8.109	7.791	0.32	0.377	0.12	0.00140894	0.0226866	0.00267615	0.0426739		1.12	0.19
A_33_P3305208	13.072	12.756	0.32	0.325	0.1	0.00171952	0.0259136	0.0024785	0.0410777		0.61	0.26
METTL2A	8.003	7.68	0.32	0.343	0.11	0.00147046	0.0231917	0.00245885	0.0408943		0.55	0.29
RFWD2	9.702	9.385	0.32	0.3	0.09	0.00065011	0.0135083	0.00125329	0.0283289		0.22	0.33
VMA21	12.157	11.844	0.31	0.324	0.09	0.000844556	0.0159811	0.00227964	0.0392339		0.62	0.26
GATAD2A	9.212	8.897	0.31	0.336	0.09	0.00037575	0.00932694	0.0012296	0.0281186		0.53	0.26
NONO	12.131	11.822	0.31	0.311	0.1	0.00156929	0.0243564	0.00270652	0.0430321		0.55	0.28
TNPO2	12.262	11.956	0.31	0.307	0.09	0.00143173	0.0228747	0.00255144	0.0417395		0.56	0.26
SLC25A39	12.244	11.931	0.31	0.289	0.09	0.00164943	0.0251106	0.00265729	0.0426276		0.19	0.35
YRDC	11.191	10.879	0.31	0.317	0.1	0.00236003	0.0315689	0.00353199	0.0499498		0.51	0.28
FUS	11.624	11.31	0.31	0.35	0.11	0.00193264	0.0279193	0.00265068	0.0425851		0.58	0.27
C19ORF69	7.462	7.149	0.31	0.357	0.1	0.000309652	0.00824818	0.00160422	0.0324102		0.84	0.21
ZNF200	8.994	8.69	0.3	0.307	0.09	0.000806451	0.0155702	0.00141533	0.0302425		0.49	0.28
EIF4G2	13.402	13.107	0.29	0.282	0.09	0.00259917	0.0333165	0.00330716	0.0482909		0.09	0.35
GPN1	10.936	10.642	0.29	0.269	0.08	0.00154014	0.0239905	0.00284533	0.0444084		0.27	0.29
MED26	10.715	10.422	0.29	0.289	0.08	0.000633153	0.0132654	0.0017884	0.0342633		0.56	0.24
GTF3C2	11.774	11.49	0.28	0.271	0.08	0.00079341	0.0153788	0.00162303	0.0324848		0.48	0.26
KLHL18	9.193	8.915	0.28	0.29	0.09	0.00112604	0.019489	0.00238845	0.0403316		0.55	0.24
PRPF31	10.645	10.372	0.27	0.287	0.09	0.00139508	0.0225478	0.00334597	0.0484129		0.44	0.26
TCHP	8.494	8.236	0.26	0.273	0.08	0.00146039	0.0231479	0.00300904	0.0461028		0.38	0.24
CEP170	8.113	7.858	0.25	0.358	0.11	0.0012829	0.0211851	0.00194935	0.0357231		1.21	0.08
OSTC	11.064	10.81	0.25	0.273	0.09	0.00181343	0.0267546	0.00254999	0.0417395		0.33	0.24
PSMD1	12.221	12.004	0.22	0.22	0.07	0.00198325	0.0283081	0.00282045	0.0442543		0.26	0.21
RPLP1	17.448	17.647	-0.2	-0.184	0.06	0.0011084	0.019308	0.0017863	0.0342633		0.12	-0.25
SBNO2	11.107	11.362	-0.26	-0.239	0.07	0.00120583	0.0204582	0.00211591	0.0374983		-0.03	-0.31
NFYB	7.953	8.228	-0.27	-0.337	0.1	0.000911615	0.0168351	0.00146383	0.0308496		-0.7	-0.19
LOC100129138	7.423	7.702	-0.28	-0.264	0.08	0.00225218	0.0306022	0.00312824	0.0470571		-0.3	-0.29
C1ORF144	11.427	11.722	-0.29	-0.285	0.08	0.00023583	0.00683207	0.000572796	0.0184048		-0.1	-0.34
DEDD2	10.062	10.354	-0.29	-0.347	0.09	0.000353663	0.00896503	0.00124209	0.028254		-0.63	-0.22
MAX	8.492	8.798	-0.31	-0.3	0.09	0.00167635	0.0254513	0.00332208	0.0483732		-0.01	-0.35
CIR1	8.656	8.966	-0.31	-0.31	0.08	6.75924e-05	0.00276755	0.000430113	0.0153583		-0.14	-0.34
TNIP1	11.72	12.033	-0.31	-0.357	0.11	0.00172146	0.0259136	0.00241824	0.0406114		-0.79	-0.24
FAM98C	9.783	10.107	-0.32	-0.381	0.1	0.000333301	0.00868441	0.000647751	0.0196113		-0.78	-0.25
MED13	10.199	10.524	-0.32	-0.328	0.1	0.00158223	0.024504	0.0027285	0.0432485		-0.29	-0.33
PHF2	8.783	9.103	-0.32	-0.333	0.11	0.00229449	0.0309619	0.00335125	0.0484129		-0.24	-0.33
KIAA0430	11.204	11.533	-0.33	-0.297	0.09	0.00181623	0.0267775	0.00231011	0.0394425		-0.01	-0.37
CCDC142	8.588	8.922	-0.33	-0.346	0.1	0.00121664	0.0205826	0.00203839	0.0367592		-0.42	-0.33
TYMP	16.263	16.591	-0.33	-0.283	0.09	0.0019787	0.0283081	0.00323054	0.0479407		0.25	-0.43
FAM179B	8.463	8.797	-0.33	-0.335	0.11	0.00197517	0.0282866	0.00329103	0.0482329		-0.34	-0.32
ZFP36L1	12.742	13.087	-0.34	-0.33	0.09	0.000351867	0.00895117	0.000790696	0.0219881		-0.13	-0.4
ZBTB40	7.683	8.024	-0.34	-0.334	0.1	0.000843554	0.0159762	0.00171591	0.0336851		-0.17	-0.37
WDR5B	4.319	4.658	-0.34	-0.324	0.1	0.0019611	0.0281892	0.0032946	0.0482329		-0.21	-0.36
NUB1	9.703	10.042	-0.34	-0.312	0.09	0.000483144	0.0109553	0.000953524	0.0242206		-0.02	-0.4
MAT2B	9.012	9.348	-0.34	-0.314	0.1	0.00173777	0.0261225	0.00227118	0.0391591		-0.1	-0.37
BNIP2	10.114	10.461	-0.35	-0.309	0.09	0.000516801	0.0115002	0.00113771	0.0268172		0.03	-0.42
C2ORF42	7.568	7.913	-0.35	-0.323	0.08	3.83328e-05	0.00186426	0.000343134	0.0136759		-0.2	-0.39
C11ORF46	9.793	10.152	-0.36	-0.336	0.1	0.000671131	0.0137396	0.00105329	0.0256102		-0.03	-0.41
HERPUD2	8.304	8.661	-0.36	-0.404	0.1	0.000156661	0.0051257	0.000609609	0.018964		-0.49	-0.33
ACER1	4.626	4.991	-0.36	-0.424	0.13	0.00132591	0.0216743	0.0028488	0.0444084		-0.77	-0.31
CEP120	5.305	5.67	-0.37	-0.359	0.11	0.0020654	0.0289614	0.00334982	0.0484129		-0.42	-0.36
B3GALT6	10.162	10.531	-0.37	-0.377	0.1	0.000280885	0.00772109	0.000706336	0.0206333		-0.4	-0.36
CHRNB1	6.516	6.888	-0.37	-0.368	0.12	0.00175727	0.0262686	0.00311618	0.0470073		-0.1	-0.41
IFNAR1	9.069	9.438	-0.37	-0.369	0.12	0.0024237	0.0320201	0.00346105	0.049336		-0.69	-0.34
PHC3	10.743	11.126	-0.38	-0.393	0.11	0.000801865	0.0155153	0.000903939	0.0234675		-0.66	-0.35
HCFC2	7.273	7.651	-0.38	-0.396	0.12	0.00142735	0.0228631	0.00262625	0.0422558		-0.76	-0.32
DGKZ	10.238	10.623	-0.38	-0.419	0.13	0.00198144	0.0283081	0.00316466	0.0474376		-0.5	-0.38
TRADD	12.335	12.718	-0.38	-0.41	0.11	0.000255775	0.0072154	0.000759374	0.0216885		-0.51	-0.37
MLL5	9.663	10.053	-0.39	-0.37	0.11	0.00130931	0.0215175	0.00218549	0.0382257		-0.02	-0.46
POLD4	13.561	13.949	-0.39	-0.477	0.12	0.000126931	0.00439375	0.000462434	0.0160849		-1.4	-0.22
PCF11	9.533	9.925	-0.39	-0.395	0.1	0.000169238	0.00538955	0.000436354	0.0154274		-0.31	-0.42
CHST12	10.644	11.046	-0.4	-0.394	0.12	0.000958808	0.0174075	0.00334164	0.0484129		0.08	-0.46
DHRS4L2	11.492	11.896	-0.4	-0.414	0.13	0.00121056	0.0205061	0.00224687	0.0389505		-0.81	-0.35
SLC35E2B	9.478	9.88	-0.4	-0.411	0.13	0.00132585	0.0216743	0.00160876	0.0324442		-0.48	-0.38
SLC35E2	9.536	9.934	-0.4	-0.407	0.13	0.00232446	0.0312096	0.00327498	0.0481855		-0.34	-0.39
RSG1	5.544	5.94	-0.4	-0.435	0.13	0.00113208	0.019547	0.00197864	0.0360143		-1.03	-0.29
SPOP	9.131	9.539	-0.41	-0.442	0.11	0.000103243	0.00383042	0.000342683	0.0136759		-0.55	-0.36
ARL2BP	9.662	10.081	-0.42	-0.387	0.1	0.000304664	0.00817164	0.00106448	0.0256621		0.09	-0.51
IL15RA	7.436	7.864	-0.43	-0.451	0.14	0.00175186	0.026206	0.00249375	0.041182		-0.34	-0.44
ZNF688	9.816	10.25	-0.43	-0.469	0.11	1.9735e-05	0.00115592	0.000128319	0.00799518		-0.78	-0.38
MAP3K3	11.223	11.653	-0.43	-0.41	0.12	0.00111022	0.0193241	0.00228824	0.0393189		0.17	-0.51
FAM65A	10.723	11.166	-0.44	-0.389	0.12	0.00148912	0.0233821	0.00330013	0.0482329		-0.01	-0.53
CTC1	6.745	7.188	-0.44	-0.496	0.15	0.00097426	0.0176045	0.00169085	0.0333454		-0.57	-0.4
XRN1	8.455	8.896	-0.44	-0.439	0.1	1.26069e-05	0.000823701	0.000147581	0.00856194		-0.41	-0.46
C5ORF41	7.792	8.235	-0.44	-0.448	0.1	1.34034e-05	0.000860059	7.0108e-05	0.00588688		-0.34	-0.46
MOB3C	7.464	7.909	-0.44	-0.439	0.13	0.000651457	0.0135083	0.001397	0.03008		-0.14	-0.49
GHDC	8.528	8.965	-0.44	-0.43	0.13	0.00147988	0.0233051	0.00229279	0.0393656		-0.54	-0.42
KDSR	7.694	8.133	-0.44	-0.418	0.13	0.0014334	0.0228747	0.00232289	0.0395977		-0.46	-0.46
GPR176	5.228	5.677	-0.45	-0.492	0.13	0.000368579	0.00922349	0.00207024	0.0369527		-0.77	-0.41
LOC728431	8.274	8.727	-0.45	-0.551	0.16	0.000721873	0.0144214	0.00215065	0.0377699		-1.24	-0.3
IDS	6.543	7.006	-0.46	-0.441	0.13	0.000645056	0.0134623	0.00124492	0.0282883		-0.12	-0.52
CLK4	7.097	7.556	-0.46	-0.495	0.14	0.000359982	0.00907171	0.000745388	0.0214496		-0.75	-0.4
MBNL1	12.144	12.602	-0.46	-0.46	0.14	0.00156872	0.0243564	0.00262171	0.0422461		-0.11	-0.51
HGSNAT	10.222	10.697	-0.47	-0.496	0.14	0.000712559	0.0143419	0.00175207	0.0339608		-0.63	-0.45
C19ORF6	11.915	12.388	-0.47	-0.312	0.09	0.000665253	0.0136453	0.00127458	0.0286453		0.72	-0.72
PHF21A	7.366	7.839	-0.47	-0.394	0.12	0.00084124	0.0159605	0.00148336	0.0310692		0.42	-0.63
XYLT2	11.32	11.801	-0.48	-0.5	0.13	0.000203556	0.00611123	0.000534457	0.0176152		-0.46	-0.46
LOC100129550	7.785	8.261	-0.48	-0.475	0.13	0.000556654	0.0121646	0.00133758	0.0294296		-0.45	-0.48
GSDMD	9.843	10.334	-0.49	-0.515	0.16	0.00158431	0.0245185	0.00294968	0.0454851		-0.76	-0.46
CBX7	8.788	9.279	-0.49	-0.461	0.12	0.000190579	0.00586918	0.000506542	0.0169869		-0.13	-0.55
SLC39A13	12.013	12.507	-0.49	-0.481	0.11	4.66103e-05	0.00209172	0.000200123	0.0102182		-0.22	-0.54
HAR1A	6.318	6.811	-0.49	-0.485	0.13	0.000185827	0.00575582	0.000654347	0.0197001		-0.52	-0.52
CEP19	6.123	6.625	-0.5	-0.485	0.14	0.000949192	0.0172767	0.0025997	0.0421402		0.19	-0.59
CIRBP	10.167	10.671	-0.5	-0.481	0.15	0.00150591	0.023594	0.00226354	0.0391134		-0.51	-0.5
KCTD11	8.416	8.912	-0.5	-0.562	0.12	6.69959e-06	0.00051618	7.46128e-05	0.00598461		-0.62	-0.45
ZBTB4	9.285	9.791	-0.51	-0.513	0.11	5.48785e-06	0.000444174	4.64423e-05	0.00469348		-0.3	-0.52
ANKRD44	5.114	5.628	-0.51	-0.446	0.13	0.00113303	0.019547	0.00163366	0.0326367		0.3	-0.66
IDUA	8.379	8.89	-0.51	-0.518	0.17	0.00219857	0.0300845	0.00304777	0.0463658		-0.52	-0.53
CLK1	8.433	8.956	-0.52	-0.488	0.13	0.000176847	0.00557476	0.000428457	0.0153583		-0.26	-0.58
DGKE	3.522	4.044	-0.52	-0.572	0.18	0.00231443	0.0311462	0.00338368	0.04862		-0.81	-0.47
EFHD2	10.692	11.214	-0.52	-0.508	0.12	7.50618e-05	0.0030278	0.000276155	0.0124078		-0.17	-0.61
ZMYM6NB	9.563	10.083	-0.52	-0.522	0.15	0.000732154	0.0145475	0.00178833	0.0342633		-0.5	-0.53
EFNB1	9.26	9.786	-0.53	-0.548	0.17	0.00199447	0.0283603	0.00352319	0.0498581		-0.68	-0.51
TAL1	2.75	3.277	-0.53	-0.55	0.16	0.000651659	0.0135083	0.00103779	0.0253791		-0.89	-0.48
HYI	9.501	10.033	-0.53	-0.54	0.16	0.000715301	0.0143568	0.00159988	0.0324102		-0.76	-0.52
ACHE	6.08	6.611	-0.53	-0.521	0.15	0.000497381	0.0111604	0.000952454	0.0242206		-0.37	-0.59
CNOT6L	8.435	8.976	-0.54	-0.551	0.1	3.69725e-07	5.55777e-05	8.66116e-06	0.0018618		-0.37	-0.57
PPM1M	8.08	8.622	-0.54	-0.521	0.14	0.000205421	0.0061415	0.000432328	0.0153863		-0.13	-0.61
DENND4A	5.472	6.008	-0.54	-0.552	0.17	0.00145742	0.0231378	0.00252609	0.0414827		-0.59	-0.51
PIK3R1	9.201	9.741	-0.54	-0.553	0.17	0.0019355	0.0279419	0.00246872	0.0410105		-0.8	-0.49
PALLD	9.388	9.926	-0.54	-0.683	0.2	0.000919583	0.0169531	0.00185136	0.0349094		-1.45	-0.34
A_33_P3301097	2.803	3.342	-0.54	-0.5	0.15	0.000926985	0.0170312	0.00337156	0.0485108		0.04	-0.64
SLC22A5	6.699	7.236	-0.54	-0.632	0.17	0.000323605	0.00849353	0.00161843	0.032475		-1.76	-0.33
FLJ31713	4.677	5.214	-0.54	-0.513	0.16	0.00213296	0.0295617	0.00284887	0.0444084		-0.99	-0.53
CLDN15	6.219	6.763	-0.54	-0.511	0.15	0.00114401	0.0197048	0.00176323	0.0339975		-0.8	-0.56
CASP8	5.988	6.538	-0.55	-0.526	0.16	0.00098493	0.0177024	0.00258947	0.0421053		-0.04	-0.65
GPR15	3.024	3.575	-0.55	-0.537	0.17	0.00196181	0.0281892	0.00307095	0.0465287		-0.09	-0.64
THC2507457	3.674	4.233	-0.56	-0.636	0.16	8.66128e-05	0.0033975	0.000393134	0.0145334		-0.87	-0.5
GHSR	4.862	5.42	-0.56	-0.469	0.15	0.0020408	0.0287477	0.00285416	0.0444265		0.43	-0.76
N4BP2L1	4.738	5.294	-0.56	-0.556	0.18	0.00203786	0.0287252	0.00320323	0.0477177		-0.89	-0.52
OCM2	4.197	4.755	-0.56	-0.563	0.17	0.00122202	0.020619	0.00158603	0.0323159		-0.2	-0.61
SPDYE5	4.251	4.82	-0.57	-0.572	0.16	0.00059832	0.0127594	0.00110989	0.0264503		-0.22	-0.64
AHSA2	7.841	8.414	-0.57	-0.519	0.13	9.46167e-05	0.00362546	0.000433852	0.0153896		0.09	-0.69
CRY2	9.363	9.934	-0.57	-0.598	0.14	3.53569e-05	0.00179961	0.000149206	0.00856194		-1.16	-0.48
TUSC5	4.169	4.734	-0.57	-0.528	0.17	0.00258567	0.0331929	0.0015716	0.0321293		0.07	-0.68
ENST00000390396	2.548	3.132	-0.58	-0.594	0.17	0.000571287	0.0123794	0.00178634	0.0342633		-0.23	-0.64
GCNT4	2.298	2.877	-0.58	-0.594	0.16	0.000206666	0.00615285	0.00154336	0.0318389		-0.38	-0.63
MGC12916	2.48	3.061	-0.58	-0.592	0.18	0.0011068	0.0192958	0.00247347	0.0410321		-0.57	-0.58
C1ORF63	8.752	9.331	-0.58	-0.571	0.16	0.000355249	0.00899461	0.000708382	0.0206333		-0.18	-0.63
KLHDC1	4.031	4.616	-0.58	-0.576	0.18	0.00189571	0.0275396	0.00300142	0.0460189		-0.41	-0.61
PPAP2A	10.136	10.712	-0.58	-0.591	0.16	0.000347883	0.00886125	0.000716309	0.0208078		-1.03	-0.54
PPIC	8.161	8.754	-0.59	-0.759	0.23	0.00101011	0.0180344	0.00170939	0.0336052		-1.89	-0.37
PRR5L	4.694	5.298	-0.6	-0.653	0.21	0.00214292	0.0296232	0.0035177	0.0498133		-0.66	-0.57
NR3C1	9.788	10.388	-0.6	-0.583	0.14	5.90445e-05	0.00252833	0.000276526	0.0124078		-0.44	-0.64
CTSH	13.694	14.297	-0.6	-0.652	0.18	0.000552731	0.0120993	0.00106488	0.0256621		-0.92	-0.54
SLC12A6	7.056	7.655	-0.6	-0.618	0.15	8.73936e-05	0.00341701	0.0011511	0.0270132		-0.43	-0.62
GLI2	2.985	3.587	-0.6	-0.671	0.17	0.000169572	0.00539218	0.000604519	0.0188603		-1.02	-0.5
C11ORF21	5.498	6.102	-0.6	-0.586	0.19	0.00241726	0.0319591	0.00341858	0.048958		0.07	-0.72
THC2581562	2.999	3.61	-0.61	-0.612	0.17	0.000365588	0.00916998	0.00232193	0.0395977		-0.32	-0.67
ZNF815	5.201	5.811	-0.61	-0.615	0.18	0.000621598	0.0131127	0.00121904	0.0279365		-0.1	-0.69
CD101	2.293	2.906	-0.61	-0.577	0.15	0.000116698	0.00419488	0.000274323	0.0123883		-0.05	-0.69
PLCXD2	4.969	5.577	-0.61	-0.553	0.15	0.000238579	0.00685627	0.00123692	0.028226		-0.16	-0.71
LTBP3	6.198	6.82	-0.62	-0.624	0.16	0.00012316	0.00430478	0.000383883	0.0144317		-0.53	-0.64
ALDH3A2	9.232	9.847	-0.62	-0.652	0.19	0.000644262	0.0134587	0.00208592	0.0371183		-1.87	-0.43
THAP2	4.28	4.904	-0.62	-0.648	0.19	0.00081655	0.015714	0.00137634	0.0298244		-0.84	-0.58
DOK1	11.048	11.666	-0.62	-0.629	0.16	0.000129199	0.00445789	0.000414813	0.0150877		-0.43	-0.65
FYN	10.422	11.043	-0.62	-0.561	0.16	0.000828944	0.0158391	0.00267031	0.0426549		0.18	-0.77
FLJ38109	5.141	5.768	-0.63	-0.605	0.2	0.00249021	0.0323354	0.00323096	0.0479407		-0.16	-0.71
CREBL2	7.491	8.124	-0.63	-0.534	0.15	0.00071524	0.0143568	0.00185035	0.0349094		-0.08	-0.73
DOK4	6.846	7.48	-0.63	-0.703	0.19	0.000393742	0.00959632	0.000981163	0.0246645		-1.57	-0.48
KIAA1462	7.064	7.691	-0.63	-0.73	0.2	0.000393745	0.00959632	0.000781378	0.0218914		-1.04	-0.5
ABTB1	10.236	10.868	-0.63	-0.631	0.14	7.96392e-06	0.000586275	7.93523e-05	0.00613582		-0.44	-0.68
MARCH8	4.084	4.711	-0.63	-0.603	0.16	0.000339518	0.00872819	0.000797702	0.0220412		-0.25	-0.66
MEIS1	4.802	5.428	-0.63	-0.697	0.2	0.000694785	0.0140764	0.00190888	0.0354041		-1.14	-0.49
SMAD3	7.811	8.445	-0.63	-0.678	0.16	6.42537e-05	0.00266767	0.000374615	0.0142658		-1.16	-0.54
SIGIRR	8.319	8.963	-0.64	-0.67	0.16	6.00536e-05	0.00255121	0.000279351	0.0124326		-1.12	-0.57
IL16	7.041	7.682	-0.64	-0.575	0.17	0.000861459	0.016187	0.00155983	0.0320249		0.15	-0.76
SIRT4	4.408	5.047	-0.64	-0.694	0.17	5.80775e-05	0.00250759	0.000268021	0.0122322		-1.09	-0.57
SNX1	9.119	9.76	-0.64	-0.552	0.17	0.00181335	0.0267546	0.00236598	0.040109		-0.22	-0.73
YPEL3	8.609	9.246	-0.64	-0.666	0.12	4.33477e-07	6.42622e-05	1.01813e-05	0.00204334		-0.73	-0.61
ENST00000390367	2.968	3.607	-0.64	-0.646	0.18	0.00042793	0.0101753	0.00267287	0.0426549		-0.26	-0.71
C22ORF26	2.712	3.348	-0.64	-0.615	0.17	0.00033581	0.00869708	0.00077991	0.0218914		0.12	-0.75
VGLL3	5.683	6.335	-0.65	-0.685	0.18	0.000308624	0.0082353	0.000707873	0.0206333		-0.39	-0.67
NKD2	5.528	6.179	-0.65	-0.687	0.16	3.562e-05	0.00180259	0.000164605	0.009096		-0.5	-0.66
VPS13C	8.64	9.286	-0.65	-0.627	0.16	0.000147348	0.0048955	0.00116542	0.0272875		-0.53	-0.65
LOC285972	3.853	4.502	-0.65	-0.647	0.17	0.000165879	0.00532996	0.000478561	0.0164069		-0.16	-0.73
AMPD1	2.234	2.883	-0.65	-0.669	0.2	0.0012689	0.0210555	0.00334845	0.0484129		-0.09	-0.71
SKI	7.808	8.466	-0.66	-0.668	0.14	2.57128e-06	0.000249053	3.39398e-05	0.00387959		-0.47	-0.68
POPDC2	6.537	7.199	-0.66	-0.658	0.21	0.00178184	0.0264689	0.00260142	0.0421402		0.43	-0.85
STAT5B	8.872	9.529	-0.66	-0.605	0.13	1.09695e-05	0.000743848	0.000111769	0.00748467		-0.05	-0.77
ENST00000444919	3.502	4.159	-0.66	-0.672	0.2	0.00118203	0.0201659	0.00164638	0.0327388		-0.32	-0.69
CTSO	9.955	10.611	-0.66	-0.659	0.18	0.000477382	0.0108821	0.000975866	0.0245635		-1.01	-0.62
CYGB	12.821	13.485	-0.66	-0.483	0.15	0.00135992	0.0220459	0.0016124	0.0324566		1.11	-1
LDB2	4.431	5.093	-0.66	-0.714	0.19	0.000339703	0.00872819	0.000880355	0.0231355		-1.61	-0.49
LRP1	7.415	8.083	-0.67	-0.657	0.19	0.000661253	0.0136098	0.00147904	0.0310692		-1.23	-0.59
SPATA20	9.752	10.426	-0.67	-0.646	0.18	0.000389011	0.0095514	0.00137077	0.0297937		-0.64	-0.68
PRDM6	4.286	4.953	-0.67	-0.789	0.21	0.000292178	0.00793905	0.00107672	0.0258316		-1.79	-0.42
ENST00000390466	2.605	3.273	-0.67	-0.653	0.17	0.000256317	0.00722123	0.000958863	0.0242493		-0.31	-0.76
DPYD	6.208	6.876	-0.67	-0.676	0.21	0.00185201	0.0270822	0.0031597	0.0474376		-0.87	-0.63
TSPAN4	10.565	11.234	-0.67	-0.614	0.17	0.000340673	0.0087388	0.00113776	0.0268172		-0.35	-0.74
KLRG1	6.694	7.361	-0.67	-0.64	0.2	0.00181879	0.0267969	0.00316493	0.0474376		-0.21	-0.74
LFNG	8.187	8.865	-0.68	-0.733	0.2	0.000432995	0.0102548	0.00118396	0.0274547		-0.91	-0.62
STAMBPL1	6.805	7.486	-0.68	-0.586	0.19	0.00205233	0.0288453	0.0026706	0.0426549		0.23	-0.85
PAPLN	6.099	6.777	-0.68	-0.641	0.18	0.000428388	0.0101753	0.00104401	0.0255024		-0.04	-0.8
CD97	11.322	12.002	-0.68	-0.628	0.19	0.0014665	0.0231917	0.00331991	0.0483732		-0.05	-0.81
C11ORF35	9.344	10.026	-0.68	-0.716	0.17	2.90551e-05	0.00153834	0.000132096	0.0080777		-1.65	-0.53
KLF12	7.853	8.53	-0.68	-0.656	0.2	0.00164656	0.0251003	0.0026102	0.0421872		-0.59	-0.72
FLJ39639	4.856	5.534	-0.68	-0.668	0.16	5.55246e-05	0.00241611	0.000317695	0.0131583		-0.21	-0.76
PCNX	8.96	9.639	-0.68	-0.629	0.14	9.59057e-06	0.000678154	7.5601e-05	0.00601207		-0.14	-0.79
ENST00000390344	4.44	5.118	-0.68	-0.642	0.21	0.00233837	0.0313571	0.0032915	0.0482329		0.08	-0.83
PECAM1	8.702	9.391	-0.69	-0.725	0.23	0.00165779	0.0252021	0.00224985	0.0389708		-0.35	-0.66
VDR	9.147	9.834	-0.69	-0.839	0.22	0.000187125	0.00578767	0.000570461	0.0183989		-1.15	-0.56
ENST00000356370	5.349	6.04	-0.69	-0.714	0.22	0.00174834	0.0261971	0.00259325	0.0421349		-0.54	-0.72
PTGER4	9.37	10.062	-0.69	-0.712	0.23	0.00223479	0.0304623	0.00290319	0.0448971		-0.21	-0.75
FIGNL2	5.683	6.375	-0.69	-0.666	0.16	6.31782e-05	0.00263194	0.000389401	0.0145334		-0.55	-0.73
TMEM173	10.584	11.27	-0.69	-0.658	0.18	0.000353296	0.00896503	0.000946972	0.0241899		-0.27	-0.76
C4ORF50	2.603	3.295	-0.69	-0.754	0.2	0.000300083	0.00807208	0.00213222	0.0376613		-0.8	-0.65
ENST00000542354	2.552	3.243	-0.69	-0.693	0.17	6.72638e-05	0.00275936	0.00153604	0.0317184		-0.29	-0.75
LIME1	7.779	8.47	-0.69	-0.726	0.17	4.63614e-05	0.00208927	0.000123858	0.00787709		-1.63	-0.58
CYP2S1	4.666	5.368	-0.7	-0.785	0.24	0.00116753	0.0199819	0.00214232	0.0376851		-1.18	-0.57
CCNDBP1	8.885	9.585	-0.7	-0.656	0.14	6.9794e-06	0.000532018	0.000110254	0.0074394		-0.45	-0.76
LOC115110	6.815	7.518	-0.7	-0.655	0.21	0.00210635	0.0293103	0.00333523	0.0484093		-1.03	-0.68
LOC338817	3.182	3.885	-0.7	-0.765	0.23	0.00107317	0.0188317	0.0021055	0.0373739		-0.77	-0.64
FOXO1	8.707	9.417	-0.71	-0.674	0.17	0.000145375	0.00487669	0.000278343	0.0124134		-0.54	-0.77
FAT4	2.919	3.633	-0.71	-0.774	0.19	8.13876e-05	0.00323384	0.000296803	0.0127471		-1.63	-0.52
LOC286442	2.85	3.559	-0.71	-0.708	0.2	0.000482608	0.0109547	0.00204988	0.0367815		0.06	-0.83
ENST00000390437	2.437	3.149	-0.71	-0.693	0.18	0.000217388	0.00640133	0.00268746	0.0427606		-0.09	-0.81
SDK1	3.21	3.92	-0.71	-0.732	0.2	0.000300412	0.00807208	0.000891485	0.0233155		-0.13	-0.82
CSF2RB	5.353	6.06	-0.71	-0.698	0.18	0.000196748	0.00598371	0.000593074	0.0187206		0.01	-0.81
FLJ10038	4.665	5.382	-0.72	-0.68	0.19	0.000373398	0.00927926	0.000421184	0.0152164		-0.54	-0.75
AY262164	2.74	3.465	-0.72	-0.757	0.22	0.000781903	0.0152659	0.00148141	0.0310692		-0.87	-0.72
AK096443	5.685	6.407	-0.72	-0.711	0.2	0.000478126	0.0108856	0.000985716	0.0246958		-0.46	-0.78
APOBEC3D	5.739	6.462	-0.72	-0.707	0.18	0.000184271	0.00572413	0.000541271	0.0177467		0.15	-0.86
ENST00000390440	3.395	4.123	-0.73	-0.772	0.19	0.000122569	0.00430019	0.000504529	0.0169869		-0.73	-0.71
SH3D19	7.96	8.69	-0.73	-0.771	0.21	0.000265783	0.00740018	0.00081001	0.0222527		-1.23	-0.63
FOXP3	3.169	3.899	-0.73	-0.757	0.19	8.76822e-05	0.00341701	0.000346232	0.0136783		-0.34	-0.78
DPYSL3	10.394	11.124	-0.73	-0.792	0.24	0.00128392	0.0211851	0.0022755	0.039194		-0.49	-0.72
TBC1D2B	10.582	11.315	-0.73	-0.76	0.13	7.10955e-08	1.30621e-05	1.06034e-05	0.00207211		-1.1	-0.68
LOC283861	6.958	7.684	-0.73	-0.72	0.22	0.00142546	0.0228614	0.00320233	0.0477177		-0.98	-0.69
TNFSF10	9.538	10.28	-0.74	-0.901	0.29	0.00210664	0.0293103	0.00281499	0.0442543		-1.95	-0.5
ITM2B	10.017	10.761	-0.74	-0.595	0.16	0.000281983	0.0077414	0.00101874	0.0251568		0.38	-0.96
AMIGO1	6.307	7.046	-0.74	-0.767	0.21	0.000446164	0.0104588	0.00088209	0.0231355		-1.01	-0.66
ZFPM2	3.934	4.672	-0.74	-0.841	0.27	0.00255637	0.0329446	0.00336746	0.0485108		-1.75	-0.55
ADAMTSL1	2.887	3.629	-0.74	-0.749	0.2	0.000257443	0.00723489	0.000302944	0.0128426		-0.92	-0.71
GNG8	5.293	6.033	-0.74	-0.74	0.19	0.000154314	0.00507208	0.000833777	0.0226582		-0.26	-0.85
ENST00000390426	2.748	3.488	-0.74	-0.743	0.22	0.000849305	0.0160428	0.00188691	0.0353012		0.01	-0.87
IL23A	6.338	7.089	-0.75	-0.794	0.23	0.000732925	0.0145475	0.00199676	0.0362519		-0.59	-0.76
NR5A2	4.383	5.138	-0.75	-0.793	0.23	0.000792978	0.0153788	0.00229889	0.0394074		-2.42	-0.54
CYTH4	7.132	7.885	-0.75	-0.726	0.22	0.00126936	0.0210555	0.00192998	0.0355501		-0.01	-0.87
AMT	7.712	8.457	-0.75	-0.731	0.22	0.00122392	0.0206348	0.00284292	0.0444084		-1.81	-0.62
COL6A2	9.167	9.915	-0.75	-0.787	0.25	0.00174062	0.0261288	0.00303785	0.0463132		-0.59	-0.77
ENST00000390345	3.019	3.774	-0.75	-0.748	0.21	0.000496606	0.0111584	0.00161626	0.032475		0.03	-0.88
BC029255	3.564	4.316	-0.75	-0.727	0.23	0.00175901	0.0262763	0.00307146	0.0465287		-0.3	-0.82
ADCY7	7.594	8.342	-0.75	-0.688	0.2	0.000760114	0.0149628	0.0013702	0.0297937		0.41	-0.94
KIAA0748	6.549	7.298	-0.75	-0.733	0.17	4.22721e-05	0.00198135	0.000294625	0.0127305		-0.3	-0.82
C5ORF62	9.311	10.074	-0.76	-0.735	0.24	0.00239038	0.0318164	0.00339234	0.0487119		-0.1	-0.86
NR1H3	11.583	12.345	-0.76	-0.779	0.19	5.95099e-05	0.00253312	0.000393489	0.0145334		-0.74	-0.78
TXNIP	12.139	12.903	-0.76	-0.77	0.22	0.000592944	0.0127123	0.001378	0.0298302		-0.6	-0.78
PRDM8	4.905	5.671	-0.77	-0.758	0.24	0.00164757	0.0251003	0.00222549	0.0387049		-0.51	-0.83
TSPAN11	6.561	7.332	-0.77	-0.73	0.2	0.000329646	0.00862052	0.000916022	0.0236669		-0.22	-0.88
NLRC3	9.775	10.549	-0.77	-0.729	0.19	0.000278697	0.00769048	0.000661307	0.0197823		-0.12	-0.89
ABCC9	3.21	3.98	-0.77	-0.799	0.21	0.000237612	0.00685627	0.000576764	0.0184679		-1.46	-0.68
RUNX2	4.953	5.726	-0.77	-0.794	0.23	0.00064262	0.0134375	0.00245908	0.0408943		-0.09	-0.86
LTBP2	3.886	4.659	-0.77	-0.907	0.25	0.000429493	0.0101903	0.00118045	0.0274088		-1.64	-0.57
BEND7	3.73	4.497	-0.77	-0.864	0.28	0.00243497	0.0320603	0.00317968	0.0474646		-1.84	-0.58
TWIST2	3.905	4.688	-0.78	-0.85	0.26	0.00131472	0.0215734	0.00207145	0.0369527		-0.92	-0.74
NEXN	5.856	6.64	-0.78	-0.858	0.22	0.000128357	0.00443596	0.000343551	0.0136759		-1.38	-0.66
ENST00000390434	3.772	4.554	-0.78	-0.781	0.24	0.00142618	0.0228614	0.00239534	0.0403851		-0.23	-0.87
C10ORF54	9.27	10.05	-0.78	-0.771	0.22	0.000728785	0.0145324	0.00123881	0.0282384		-0.08	-0.89
FXYD2	5.603	6.385	-0.78	-0.837	0.25	0.00092842	0.017043	0.00261546	0.0422203		-2.91	-0.53
ENST00000390449	3.733	4.518	-0.78	-0.799	0.2	0.00010836	0.00396816	0.000267659	0.0122322		-0.71	-0.8
TSPAN18	5.803	6.58	-0.78	-0.875	0.23	0.000234077	0.00679963	0.000603411	0.0188531		-1.13	-0.7
TEX11	2.511	3.296	-0.78	-0.855	0.2	4.37588e-05	0.00202724	0.000643845	0.0195482		-1.32	-0.71
AK055942	7.271	8.048	-0.78	-0.778	0.23	0.00115964	0.0198785	0.0023678	0.040109		-1.15	-0.74
C3ORF80	2.794	3.571	-0.78	-0.817	0.24	0.000963042	0.0174697	0.00208869	0.0371369		-0.57	-0.79
FCRL3	4.328	5.123	-0.79	-0.783	0.2	0.000182994	0.00570094	0.00336114	0.0484581		0.02	-0.91
TMEM140	7.342	8.131	-0.79	-0.724	0.2	0.000542661	0.0119397	0.00160047	0.0324102		-0.92	-0.79
LOC100131176	2.829	3.617	-0.79	-0.808	0.21	0.00023312	0.006781	0.000862596	0.0231256		-0.05	-0.89
PLA2G2D	4.517	5.311	-0.79	-0.789	0.23	0.000865353	0.0162318	0.00273001	0.0432485		-0.15	-0.89
ST8SIA4	5.747	6.54	-0.79	-0.807	0.24	0.000964703	0.0174703	0.00208145	0.0371002		-0.24	-0.88
HSD17B11	8.598	9.385	-0.79	-0.696	0.21	0.00148277	0.0233165	0.00332075	0.0483732		-1.34	-0.77
ZNF366	3.872	4.658	-0.79	-0.789	0.23	0.000811462	0.0156301	0.00145548	0.0307641		-0.69	-0.8
TNFAIP8L2	8.608	9.403	-0.79	-0.79	0.26	0.00270836	0.034146	0.00346695	0.0493425		-0.36	-0.87
ENST00000390359	4.286	5.08	-0.79	-0.784	0.21	0.000286186	0.00781455	0.000863874	0.0231256		-0.06	-0.91
DGKA	7.193	7.981	-0.79	-0.796	0.18	1.84882e-05	0.00109182	9.77305e-05	0.00693338		-0.61	-0.81
PLCL2	6.736	7.529	-0.79	-0.784	0.2	0.000118708	0.00425236	0.000334702	0.0135494		-0.92	-0.79
LOC100134937	6.316	7.108	-0.79	-0.726	0.16	2.02491e-05	0.00117519	9.22823e-05	0.00678318		0	-0.9
SOX17	6.4	7.189	-0.79	-0.852	0.24	0.000451077	0.0105325	0.00172017	0.0337071		-1.71	-0.65
CTSF	11.05	11.841	-0.79	-0.792	0.22	0.000352973	0.00896503	0.000725743	0.0209967		-0.74	-0.78
DLL1	6.266	7.058	-0.79	-0.85	0.26	0.00123934	0.020765	0.0020066	0.0363386		-1.01	-0.76
LINC00341	10.174	10.976	-0.8	-0.789	0.22	0.000496459	0.0111584	0.000811599	0.0222527		-0.48	-0.86
KCNJ15	2.948	3.744	-0.8	-0.863	0.25	0.000606538	0.0128581	0.00187132	0.035101		-1.53	-0.59
SNAI3	5.51	6.306	-0.8	-0.805	0.26	0.00213961	0.0296232	0.00306161	0.0465243		-0.51	-0.83
ENST00000390428	4.338	5.138	-0.8	-0.8	0.16	1.00749e-06	0.000125913	2.74988e-05	0.00364871		-0.38	-0.86
PIK3CG	7.95	8.763	-0.81	-0.855	0.24	0.000419083	0.00999846	0.000773657	0.0217962		-0.51	-0.85
ENST00000390450	3.15	3.963	-0.81	-0.805	0.22	0.000372067	0.0092569	0.00157136	0.0321293		0.03	-0.94
ANKRD2	3.951	4.766	-0.81	-0.869	0.28	0.00198296	0.0283081	0.00153057	0.0317063		-0.55	-0.84
AGBL2	4.608	5.415	-0.81	-0.857	0.25	0.000646658	0.0134695	0.00128498	0.0286833		-1.5	-0.71
THBD	9.377	10.191	-0.81	-0.823	0.26	0.00161267	0.0247969	0.0025196	0.041453		-0.73	-0.82
TBX1	5.844	6.654	-0.81	-0.943	0.26	0.00045145	0.0105325	0.00139288	0.0300616		-0.83	-0.75
RUNX1T1	6.431	7.243	-0.81	-0.88	0.27	0.00122108	0.020619	0.00308349	0.046678		-1.42	-0.68
PRKCDBP	11.405	12.213	-0.81	-0.797	0.24	0.00118754	0.0202437	0.0019859	0.0361158		0.08	-0.97
CYLD	7.006	7.815	-0.81	-0.787	0.17	9.28616e-06	0.000666479	0.000148924	0.00856194		-0.46	-0.88
PLGLB1	3.806	4.628	-0.82	-0.891	0.29	0.00246733	0.0323204	0.00265693	0.0426276		-3.88	-0.41
FUT7	5.388	6.21	-0.82	-0.837	0.2	5.58034e-05	0.00242334	0.000288119	0.0126396		-0.52	-0.88
KLHL3	6.662	7.478	-0.82	-0.835	0.25	0.000950713	0.0172898	0.00266796	0.0426549		-0.89	-0.79
PRSS23	8.45	9.271	-0.82	-0.828	0.25	0.0010885	0.019054	0.00138393	0.0299246		-0.51	-0.78
HLA-DOA	9.713	10.532	-0.82	-0.803	0.21	0.000238357	0.00685627	0.000594023	0.018723		-0.35	-0.9
ADAM19	7.127	7.953	-0.83	-0.867	0.26	0.00124166	0.0207871	0.00243717	0.0407454		-0.84	-0.84
STK17A	4.588	5.421	-0.83	-0.834	0.24	0.000639582	0.013387	0.000947521	0.0241899		-0.47	-0.91
IRAK2	6.002	6.836	-0.83	-0.832	0.24	0.000585169	0.0126166	0.0013335	0.0293697		-1.57	-0.75
RAMP3	6.677	7.508	-0.83	-0.847	0.26	0.00159285	0.0246153	0.00252225	0.041453		-0.96	-0.8
HMHA1	13.142	13.974	-0.83	-0.813	0.25	0.00169257	0.0255502	0.00244165	0.0407499		-0.37	-0.9
WISP1	2.977	3.807	-0.83	-0.884	0.25	0.000666619	0.0136603	0.00153444	0.0317157		-0.68	-0.82
CD200R1	3.767	4.608	-0.84	-0.808	0.21	0.000182016	0.00568959	0.000668489	0.0198653		-0.07	-0.96
ENST00000390443	2.728	3.57	-0.84	-0.812	0.19	2.37483e-05	0.00133288	0.000286117	0.0125774		-0.07	-0.98
TRGV7	4.111	4.954	-0.84	-0.863	0.25	0.000826128	0.0157993	0.0015311	0.0317063		-0.72	-0.84
LOC100507055	4.903	5.752	-0.85	-0.823	0.23	0.000506054	0.0113196	0.00131821	0.029211		-1.83	-0.75
ENST00000390439	2.992	3.839	-0.85	-0.862	0.25	0.000833988	0.0158872	0.00312589	0.0470547		-0.15	-0.97
DACT1	6.454	7.302	-0.85	-0.919	0.28	0.00123937	0.020765	0.00324488	0.0480067		-1.49	-0.75
ABCC3	6.887	7.74	-0.85	-1.007	0.3	0.000979303	0.0176455	0.00167441	0.0331123		-2.85	-0.53
C1QTNF1	5.763	6.617	-0.85	-0.829	0.26	0.00161537	0.0248028	0.00299883	0.0460122		-1.28	-0.82
MILR1	7.199	8.05	-0.85	-0.816	0.24	0.000868546	0.0162633	0.00162253	0.0324848		-0.26	-0.96
A_33_P3213311	2.733	3.594	-0.86	-0.819	0.2	6.66878e-05	0.00274621	0.000289821	0.0126479		-0.06	-1
LOC643733	7.696	8.557	-0.86	-0.866	0.22	0.000154552	0.00507214	0.000429112	0.0153583		-0.35	-0.93
ABHD15	5.896	6.76	-0.86	-0.856	0.16	7.0136e-07	9.36425e-05	2.8859e-05	0.00369258		-1.35	-0.84
CD244	4.835	5.699	-0.86	-0.833	0.24	0.000619528	0.0130819	0.00234943	0.0398921		-0.43	-0.92
GPR114	3.27	4.132	-0.86	-0.856	0.27	0.00227688	0.030817	0.00324255	0.0480067		-0.37	-0.94
TNFSF12	8.696	9.565	-0.87	-0.844	0.17	1.29153e-06	0.000151738	3.62569e-05	0.00401742		-0.49	-0.93
ANTXR1	5.724	6.591	-0.87	-0.912	0.28	0.00164532	0.0251003	0.00337566	0.0485373		-0.53	-0.88
SIGLECP3	3.589	4.46	-0.87	-0.859	0.17	8.79684e-07	0.000111892	1.26047e-05	0.00236641		-0.46	-0.91
SNORD3B-1	13.501	14.37	-0.87	-0.793	0.23	0.000711059	0.0143386	0.00179163	0.0342642		0.01	-1.08
CRIP1	11.926	12.798	-0.87	-1.079	0.31	0.00073497	0.0145545	0.0013419	0.0294643		-1.69	-0.62
TNFRSF18	5.863	6.744	-0.88	-1.012	0.31	0.00153666	0.0239783	0.00259855	0.0421402		-0.94	-0.85
ENST00000390447	3.189	4.064	-0.88	-0.899	0.27	0.00093623	0.0171019	0.00286718	0.0445536		-0.4	-0.95
RORA	6.997	7.877	-0.88	-0.956	0.22	2.27285e-05	0.00128966	0.000493213	0.0168021		-1.85	-0.72
ENST00000379435	2.893	3.771	-0.88	-0.849	0.21	0.000114865	0.0041638	0.000839843	0.0227085		-0.15	-0.99
GZMM	8.044	8.925	-0.88	-0.866	0.22	0.000100059	0.00376027	0.000559448	0.0181386		-0.49	-0.97
CR594811	8.055	8.946	-0.89	-0.837	0.25	0.00128415	0.0211851	0.00183935	0.0348052		0.62	-1.14
TRANK1	7.222	8.115	-0.89	-0.91	0.23	0.00015711	0.00513258	0.000479496	0.0164128		-1.24	-0.84
ZNF683	5.704	6.589	-0.89	-1.029	0.32	0.00173946	0.0261288	0.00271002	0.0430558		-1.45	-0.75
RNF207	4.759	5.664	-0.9	-0.866	0.22	0.000122821	0.00430019	0.00037149	0.0141839		-1.03	-0.93
MEGF6	5.333	6.233	-0.9	-1.022	0.31	0.00143108	0.0228747	0.00214166	0.0376851		-2.16	-0.7
GLI3	7.731	8.629	-0.9	-0.863	0.25	0.000664971	0.0136453	0.00226174	0.0391134		0.06	-1.01
XLOC_008370	3.067	3.974	-0.91	-0.89	0.24	0.000308785	0.0082353	0.00102748	0.025189		-0.17	-1.03
TFPI	6.15	7.057	-0.91	-0.955	0.3	0.00207154	0.0290285	0.00346839	0.0493425		-2.44	-0.7
INHBA	8.047	8.956	-0.91	-1.082	0.32	0.000919279	0.0169531	0.00191875	0.0354646		-2.3	-0.66
C1ORF228	6.622	7.532	-0.91	-0.937	0.28	0.00123429	0.0207608	0.002084	0.0371149		-0.2	-0.99
A_33_P3412438	8.263	9.169	-0.91	-0.894	0.27	0.00106568	0.0187717	0.00172728	0.0337655		0.29	-1.08
DEPTOR	7.128	8.037	-0.91	-1.024	0.23	2.15435e-05	0.00123603	0.000119332	0.00770365		-1.31	-0.8
MCTP1	5.604	6.514	-0.91	-0.865	0.26	0.0010261	0.0182441	0.00188604	0.0353012		-0.4	-1
TMIGD2	6.88	7.786	-0.91	-0.912	0.26	0.000677792	0.0138303	0.00161952	0.032475		-0.59	-0.99
GATA6	5.736	6.65	-0.91	-1.03	0.25	8.79049e-05	0.00341701	0.000615151	0.0190812		-2.28	-0.69
VCAN	8.387	9.311	-0.92	-0.998	0.32	0.00201408	0.0285208	0.00323158	0.0479407		-1.24	-0.83
C7ORF10	4.034	4.953	-0.92	-0.953	0.24	0.000105945	0.00389964	0.000337126	0.0136219		-1.77	-0.83
P2RY14	6.554	7.472	-0.92	-0.911	0.27	0.000886368	0.016525	0.00178626	0.0342633		0.37	-1.09
OLFML1	4.623	5.547	-0.92	-0.993	0.22	9.90564e-06	0.000695855	5.48358e-05	0.00509865		-1.23	-0.84
ENST00000471935	2.82	3.742	-0.92	-0.906	0.24	0.000248363	0.00707126	0.0011666	0.0272875		-0.07	-1.09
PSTPIP1	9.178	10.095	-0.92	-0.93	0.27	0.000662473	0.0136143	0.00127848	0.0286687		-0.35	-1
CLIC2	8.168	9.09	-0.92	-0.931	0.25	0.000272271	0.00755191	0.000590023	0.0187119		-0.33	-1
LINC00324	5.205	6.135	-0.93	-0.933	0.22	2.95219e-05	0.0015554	0.000122693	0.00784943		-0.7	-0.98
FLT3LG	6.429	7.361	-0.93	-0.948	0.23	8.28071e-05	0.00327812	0.000298088	0.0127643		-0.33	-1.01
GIMAP2	7.667	8.599	-0.93	-0.876	0.23	0.000197847	0.00598371	0.000509927	0.0170738		-0.16	-1.06
DENND1C	8.453	9.381	-0.93	-0.912	0.29	0.00237187	0.0316485	0.00311051	0.0469547		-0.09	-1.06
CLEC9A	3.478	4.408	-0.93	-0.914	0.24	0.000198089	0.00598371	0.00106626	0.0256666		-0.47	-1.02
P2RY10	5	5.93	-0.93	-0.914	0.25	0.000286465	0.00781455	0.00043181	0.0153863		-0.38	-1.01
RASAL3	11.453	12.38	-0.93	-0.944	0.31	0.00248671	0.0323309	0.00306601	0.0465243		-0.51	-0.98
EVI2B	8.061	8.995	-0.93	-0.937	0.28	0.00127218	0.0210846	0.00201038	0.0363459		-0.42	-1
ANO1	4.107	5.049	-0.94	-1.096	0.26	5.50492e-05	0.00240028	0.00035756	0.0139241		-2.42	-0.67
CLEC4M	5.201	6.136	-0.94	-0.936	0.26	0.000513509	0.0114387	0.000891578	0.0233155		-1.77	-0.84
LY9	6.572	7.515	-0.94	-0.896	0.23	0.000197418	0.00598371	0.000570801	0.0183989		0.1	-1.11
LOC91450	5.49	6.426	-0.94	-0.935	0.2	9.37386e-06	0.000669437	9.96313e-05	0.00704498		-1.17	-0.91
SRL	3.42	4.36	-0.94	-0.984	0.27	0.000413185	0.00991068	0.00111448	0.0265008		-1.45	-0.83
SSC5D	6.673	7.621	-0.95	-1.067	0.24	1.67242e-05	0.00101269	0.000113167	0.00750279		-1.95	-0.75
HS3ST3B1	3.32	4.274	-0.95	-1.018	0.22	1.06651e-05	0.000732451	4.63264e-05	0.00469348		-2.18	-0.79
SPN	6.143	7.094	-0.95	-0.97	0.21	8.97691e-06	0.000651289	7.04113e-05	0.00588935		-0.79	-0.96
TREML2	4.087	5.041	-0.95	-0.946	0.29	0.00140636	0.022662	0.00318182	0.0474646		-0.25	-1.08
ENST00000409310	6.256	7.206	-0.95	-1.011	0.26	0.000162952	0.00527518	0.000597085	0.0187645		-3.23	-0.63
VEGFC	7.681	8.632	-0.95	-1.035	0.22	4.73154e-06	0.000405216	7.69939e-05	0.00604037		-1.56	-0.85
ENST00000390392	3.861	4.808	-0.95	-0.949	0.26	0.000449458	0.0105131	0.00105915	0.0256102		-0.37	-1.04
CRISPLD2	4.394	5.352	-0.96	-1.057	0.22	6.02031e-06	0.000474039	5.97115e-05	0.00539306		-1.67	-0.84
KLRK1	3.793	4.748	-0.96	-0.89	0.26	0.000877687	0.0163944	0.00182558	0.0346666		0.34	-1.17
LOXL1	8.251	9.212	-0.96	-1.08	0.25	4.06051e-05	0.00192549	0.000231647	0.0112658		-1.42	-0.84
CFP	9.012	9.972	-0.96	-0.946	0.3	0.0021535	0.0297122	0.00309137	0.0467643		-1.65	-0.9
ODZ3	2.731	3.688	-0.96	-0.959	0.26	0.000358185	0.00904764	0.000965303	0.0243546		-0.05	-1.07
STK17B	6.876	7.832	-0.96	-0.946	0.26	0.00044564	0.0104579	0.000770462	0.0217962		0.25	-1.12
BMP6	4.726	5.698	-0.97	-1.043	0.33	0.00182269	0.026836	0.00278692	0.0440152		-0.98	-0.95
FBLN7	4.502	5.475	-0.97	-0.979	0.26	0.000196874	0.00598371	0.000523143	0.017341		-0.14	-1.05
MYO15B	5.749	6.716	-0.97	-0.996	0.21	5.96005e-06	0.000471019	6.76865e-05	0.00585476		-1.43	-0.93
PIWIL4	5.941	6.908	-0.97	-1.023	0.22	1.05296e-05	0.000727796	8.97306e-05	0.0066512		-1.08	-0.95
COL8A2	6.618	7.584	-0.97	-1.036	0.31	0.00105623	0.018641	0.00245982	0.0408943		-0.17	-1.02
RASL11B	5.017	5.987	-0.97	-1.145	0.27	3.86137e-05	0.00187314	0.000308893	0.012923		-1.8	-0.77
MMP11	6.427	7.393	-0.97	-1.14	0.34	0.0011732	0.020047	0.00281953	0.0442543		-1.69	-0.78
ANTXR2	6.771	7.751	-0.98	-1.038	0.21	2.04795e-06	0.000211648	3.3543e-05	0.00387959		-1.81	-0.88
TNFRSF25	6.74	7.719	-0.98	-1.048	0.24	2.02827e-05	0.00117519	0.000101046	0.0071216		-0.95	-0.99
LIMS2	7.545	8.524	-0.98	-1.012	0.28	0.000461537	0.010714	0.000747646	0.0214622		-1.83	-0.85
C9ORF139	5.24	6.22	-0.98	-0.949	0.2	4.0349e-06	0.000357863	0.000102993	0.00721153		-0.34	-1.1
SCARA5	4.358	5.352	-0.99	-0.97	0.25	0.000178837	0.00562029	0.000628608	0.0193313		-0.99	-1.05
MADCAM1	2.884	3.87	-0.99	-0.954	0.25	0.000239045	0.0068605	0.000827809	0.0225248		-1.09	-1.03
NLRP1	5.266	6.255	-0.99	-0.99	0.25	0.000115729	0.00417575	0.000297093	0.0127471		-0.24	-1.08
PGM5	4.2	5.191	-0.99	-1.049	0.31	0.000833986	0.0158872	0.00114865	0.0269852		-1.7	-0.9
ENST00000390436	4.183	5.173	-0.99	-1.037	0.26	0.000145633	0.00487669	0.000408001	0.0149156		-0.71	-1.02
PATL2	6.762	7.75	-0.99	-0.986	0.3	0.00125293	0.0208991	0.00216989	0.0380062		-0.26	-1.07
CD74	10.358	11.357	-1	-0.969	0.31	0.00191023	0.0276886	0.00242493	0.0406918		-0.15	-1.11
PLSCR4	5.566	6.566	-1	-1	0.25	0.000137002	0.00465981	0.000360293	0.0139296		-1.72	-0.91
CD209	4.964	5.963	-1	-0.919	0.29	0.00192336	0.027804	0.00276987	0.0437802		-0.75	-1.08
ENST00000390295	5.281	6.286	-1	-1.016	0.3	0.00104333	0.0184739	0.00183739	0.0347987		-0.13	-1.15
DOK2	6.32	7.32	-1	-0.958	0.28	0.000780522	0.0152557	0.00140247	0.0300874		-0.47	-1.08
PCOLCE	9.262	10.273	-1.01	-0.988	0.3	0.00137652	0.0222982	0.00204358	0.0367604		-0.57	-1.08
HLA-DMB	12.239	13.252	-1.01	-0.965	0.29	0.0012038	0.0204398	0.00175548	0.0339716		-0.06	-1.16
GNLY	6.893	7.903	-1.01	-1.033	0.25	5.85395e-05	0.00251361	0.000285047	0.0125774		-0.59	-1.07
SERPING1	9.073	10.094	-1.02	-1.072	0.32	0.00115705	0.0198526	0.00195665	0.0357713		-2.94	-0.74
BACH2	5.385	6.408	-1.02	-0.996	0.29	0.000889673	0.016561	0.00174425	0.0338401		-0.27	-1.17
MPEG1	8.306	9.325	-1.02	-0.945	0.27	0.000579254	0.0125142	0.0011292	0.0266864		-0.13	-1.18
FAM46C	9.527	10.548	-1.02	-1.087	0.34	0.00153379	0.023961	0.00241469	0.0405834		-0.9	-0.98
ARHGAP9	9.691	10.711	-1.02	-0.988	0.3	0.00135518	0.0219856	0.00181048	0.0345019		-0.15	-1.16
GIMAP5	8.139	9.172	-1.03	-0.997	0.3	0.000957963	0.0174069	0.00191204	0.0354321		-0.32	-1.13
P2RY8	8.164	9.194	-1.03	-0.998	0.32	0.00248486	0.0323309	0.00317453	0.0474546		0.24	-1.23
LOC100130992	3.281	4.307	-1.03	-1.09	0.24	1.64191e-05	0.00100492	7.57941e-05	0.00601207		-0.98	-1.01
ENST00000451368	3.05	4.082	-1.03	-1.067	0.29	0.000292507	0.00793905	0.000591623	0.0187119		-1.86	-0.88
IL21	3.372	4.4	-1.03	-1.038	0.29	0.000405552	0.00979523	0.00200063	0.0362841		0.01	-1.19
GIMAP8	7.015	8.043	-1.03	-1.006	0.25	0.000113062	0.0041123	0.000381401	0.0144088		-0.78	-1.06
ANGPTL2	7.942	8.978	-1.04	-1.053	0.29	0.000438589	0.0103603	0.000954193	0.0242206		-0.76	-1.07
CTSW	4.679	5.716	-1.04	-1.012	0.32	0.00190577	0.0276542	0.00306684	0.0465243		-0.37	-1.13
ENST00000390361	4.651	5.691	-1.04	-1.025	0.23	1.43526e-05	0.000912791	0.00011405	0.00750279		-0.08	-1.18
HLA-DRB4	11.337	12.375	-1.04	-0.994	0.32	0.0025754	0.0331169	0.00327153	0.0481851		-0.04	-1.19
APOBEC3G	8.669	9.706	-1.04	-0.973	0.3	0.00172074	0.0259136	0.00328433	0.048224		0.1	-1.21
CYS1	4.426	5.461	-1.04	-1.191	0.34	0.000604545	0.0128415	0.0018161	0.0345477		-2.43	-0.75
CLEC4A	6.967	8.002	-1.04	-1.028	0.24	2.51436e-05	0.00137917	0.000132458	0.0080777		-0.47	-1.13
CLEC2B	6.35	7.391	-1.04	-1.029	0.27	0.000226768	0.00665021	0.000572629	0.0184048		-0.51	-1.13
HLA-DOB	8.159	9.199	-1.04	-1.082	0.33	0.00147052	0.0231917	0.0020656	0.0369527		-0.15	-1.15
EMILIN1	12.119	13.16	-1.04	-1.018	0.25	8.87261e-05	0.0034427	0.000218879	0.0108913		-0.95	-1.08
PTGIR	7.409	8.456	-1.05	-1.135	0.25	1.14102e-05	0.000764093	0.000214477	0.010772		-2.15	-0.86
HOXB4	7.218	8.268	-1.05	-1.065	0.29	0.000328311	0.00859607	0.000865579	0.0231355		-1.66	-0.92
BTNL9	3.603	4.649	-1.05	-1.069	0.22	4.94944e-06	0.000415598	6.24878e-05	0.00551719		-0.85	-1.07
SPNS3	5.721	6.769	-1.05	-1.095	0.29	0.000253406	0.0071674	0.000683894	0.0201383		-0.86	-1.08
DMRT3	2.466	3.525	-1.06	-1.049	0.26	0.000118891	0.00425236	0.000483687	0.0165299		0.39	-1.31
GHRL	6.225	7.289	-1.06	-1.147	0.31	0.000276243	0.00764237	0.000577335	0.0184679		-1.05	-1.06
ENST00000390371	3.051	4.115	-1.06	-1.046	0.28	0.000257475	0.00723489	0.00154643	0.031841		-0.37	-1.18
FLT3	3.29	4.347	-1.06	-1.08	0.3	0.000433646	0.0102548	0.00120004	0.0276781		-0.89	-0.96
PTPN7	8.682	9.744	-1.06	-1.055	0.32	0.00140425	0.022655	0.00193546	0.0355647		-0.24	-1.17
FBN1	4.229	5.292	-1.06	-1.084	0.24	1.62867e-05	0.00100028	0.000124672	0.00789643		-1.05	-1.05
MAP4K1	8.548	9.607	-1.06	-1.013	0.29	0.000736663	0.0145545	0.00112048	0.0266142		-0.04	-1.21
MEI1	9.187	10.249	-1.06	-1.076	0.33	0.0014957	0.0234511	0.00214137	0.0376851		-0.06	-1.2
HS3ST3A1	3.156	4.222	-1.07	-1.098	0.29	0.000202393	0.00608775	0.000535109	0.0176152		-0.25	-1.21
SCT	3.499	4.566	-1.07	-1.203	0.27	1.81426e-05	0.00107985	0.000157824	0.00878906		-1.37	-0.96
STEAP4	3.71	4.779	-1.07	-1.12	0.34	0.00112539	0.019489	0.00204577	0.0367604		-1.5	-0.93
SAMD3	3.798	4.866	-1.07	-1.084	0.27	0.000104308	0.00385921	0.00041862	0.0151748		-0.58	-1.12
IGLL1	10.332	11.403	-1.07	-1.033	0.31	0.00130262	0.0214567	0.00283947	0.0444084		0.28	-1.25
HLA-DRB3	12.097	13.168	-1.07	-1.02	0.32	0.00167891	0.0254513	0.00230787	0.0394417		-0.15	-1.2
HOXA9	5.452	6.537	-1.08	-1.065	0.25	4.0145e-05	0.00191306	0.000214152	0.010772		-0.01	-1.3
NAALADL1	4.595	5.675	-1.08	-1.067	0.22	5.10349e-06	0.000425212	4.17254e-05	0.00446233		-0.74	-1.13
CBLN3	7.239	8.317	-1.08	-1.109	0.21	4.80493e-07	6.97883e-05	3.31153e-05	0.00387959		-1.31	-1.04
SH2D1B	3.431	4.508	-1.08	-1.073	0.33	0.00148225	0.0233165	0.00141237	0.0302394		-0.34	-1.17
FYB	8.328	9.416	-1.09	-1.016	0.28	0.000391527	0.00957482	0.00101692	0.0251568		-0.07	-1.27
LAMA3	4.355	5.445	-1.09	-1.195	0.21	7.27062e-08	1.32448e-05	9.69821e-06	0.00200602		-1.87	-0.93
TXNDC3	4.631	5.724	-1.09	-1.106	0.33	0.00101158	0.0180456	0.00159564	0.0324102		-0.49	-1.15
ATP2A3	6.773	7.864	-1.09	-1.159	0.27	4.23074e-05	0.00198135	0.000149255	0.00856194		-1.83	-0.95
WNT2	2.699	3.788	-1.09	-1.185	0.31	0.000217929	0.00640848	0.00190041	0.0353894		-1.04	-1.06
P2RX1	3.922	5.013	-1.09	-1.103	0.28	0.000167529	0.00536469	0.000506331	0.0169869		-0.79	-1.11
HLA-DRB1	13.673	14.774	-1.1	-1.1	0.31	0.000455663	0.0106006	0.000836929	0.0226582		-0.52	-1.16
SATB1	7.858	8.96	-1.1	-1.12	0.25	1.12168e-05	0.000753486	7.74713e-05	0.00605572		-1.1	-1.13
RAB37	6.434	7.537	-1.1	-1.13	0.27	5.82101e-05	0.00250759	0.000227914	0.0111838		-1.6	-1.03
HLA-DPB2	9.385	10.48	-1.1	-1.008	0.28	0.00039707	0.00966591	0.000740229	0.0213297		0.09	-1.31
PTPRC	9.301	10.413	-1.11	-1.062	0.31	0.000891807	0.0165833	0.00132114	0.029211		-0.05	-1.27
COL15A1	6.864	7.974	-1.11	-1.102	0.31	0.00060773	0.0128707	0.00186007	0.0349511		-0.34	-1.23
IL21R	8.787	9.893	-1.11	-1.144	0.37	0.00218741	0.0299846	0.00286825	0.0445536		-0.02	-1.24
SNX20	5.279	6.388	-1.11	-1.088	0.28	0.000151264	0.00498875	0.000346601	0.0136783		-0.11	-1.25
INMT	3.042	4.156	-1.11	-1.156	0.26	1.70188e-05	0.00102763	0.000143485	0.00842721		-2.75	-0.84
ISM1	3.878	5.003	-1.12	-1.264	0.39	0.00162459	0.0248733	0.0025962	0.0421402		-2.95	-0.8
GPR132	6.565	7.69	-1.12	-1.108	0.26	3.72536e-05	0.0018325	0.000153744	0.00862892		-0.22	-1.27
LAMP3	7.238	8.358	-1.12	-1.224	0.38	0.00167768	0.0254513	0.00268656	0.0427606		-0.25	-1.14
GPR174	4.307	5.423	-1.12	-1.065	0.32	0.00128009	0.0211667	0.00219189	0.0382753		0.19	-1.32
CD8A	8.296	9.421	-1.12	-1.085	0.31	0.000744583	0.014684	0.00171912	0.0337071		0.03	-1.3
HOXC8	4.355	5.472	-1.12	-1.113	0.32	0.000785197	0.0153018	0.00200191	0.0362841		0.4	-1.4
XLOC_L2_009639	2.886	4.009	-1.12	-1.113	0.24	6.89339e-06	0.000527332	9.33782e-05	0.00678318		-0.23	-1.27
ADAMTSL2	6.084	7.21	-1.13	-1.278	0.25	1.67274e-06	0.000182049	5.34954e-05	0.00502156		-3.6	-0.74
RAI2	5.78	6.91	-1.13	-1.231	0.21	6.83511e-08	1.26662e-05	6.18527e-06	0.00151745		-1.56	-1
BIRC3	9.853	10.988	-1.13	-1.137	0.36	0.00180179	0.0266377	0.00230721	0.0394417		-0.62	-1.23
ENST00000390368	3.62	4.755	-1.13	-1.077	0.3	0.00050748	0.0113397	0.00159778	0.0324102		0.22	-1.39
LAT	9.931	11.067	-1.14	-1.083	0.22	3.26848e-06	0.000301542	4.98423e-05	0.00478529		-0.25	-1.3
TXK	4.085	5.234	-1.15	-1.085	0.28	0.000212215	0.00627618	0.000429088	0.0153583		0.04	-1.32
IL3RA	8.119	9.267	-1.15	-1.195	0.27	1.886e-05	0.00111073	0.000113209	0.00750279		-0.65	-1.22
LOC100131043	6.82	7.97	-1.15	-1.091	0.34	0.00156472	0.0243204	0.00254812	0.0417395		0.55	-1.4
GIMAP1	8.348	9.497	-1.15	-1.132	0.28	9.08049e-05	0.00351069	0.000314502	0.0130512		-0.51	-1.25
AVPR1A	3.623	4.769	-1.15	-1.145	0.34	0.0010432	0.0184739	0.0018501	0.0349094		-1.32	-1.21
P2RY13	4.108	5.256	-1.15	-1.137	0.27	5.33044e-05	0.00234801	0.000216021	0.0108242		-1.02	-1.19
SCARNA17	11.508	12.665	-1.16	-1.128	0.28	0.000122544	0.00430019	0.000380583	0.0144065		-1.52	-1.14
HM236769	3.193	4.349	-1.16	-1.154	0.28	6.09882e-05	0.00257059	0.000465742	0.0161477		-0.05	-1.32
COL6A3	5.458	6.618	-1.16	-1.226	0.28	3.08168e-05	0.0016157	0.00027127	0.0123543		-1.16	-1.13
CCDC80	6.017	7.181	-1.16	-1.192	0.26	1.30203e-05	0.000843027	9.383e-05	0.00678318		-1	-1.18
LAX1	6.028	7.191	-1.16	-1.163	0.37	0.00230021	0.0310197	0.00297252	0.0458045		0.37	-1.34
LINC00426	5.9	7.058	-1.16	-1.122	0.31	0.000414482	0.00991068	0.00117411	0.0273276		-0.21	-1.31
X04925	2.886	4.042	-1.16	-1.162	0.24	2.73161e-06	0.000259817	0.00038412	0.0144317		-0.36	-1.27
GIMAP7	8.919	10.075	-1.16	-1.163	0.32	0.000359868	0.00907171	0.000859604	0.0231256		-0.74	-1.21
CYTIP	9.174	10.33	-1.16	-1.141	0.36	0.00211463	0.0293819	0.0033091	0.0482909		-0.31	-1.28
COL3A1	7.937	9.103	-1.17	-1.26	0.33	0.000173094	0.00548794	0.000798352	0.0220412		-1.7	-1.04
LGI2	3.298	4.472	-1.17	-1.203	0.22	2.33795e-07	3.69534e-05	1.70079e-05	0.00268825		-0.49	-1.27
SYNPO2	6.063	7.23	-1.17	-1.25	0.32	0.000168592	0.00538491	0.000419452	0.0151793		-1.8	-1
PLAC8	4.015	5.196	-1.18	-1.175	0.27	3.68519e-05	0.00182527	0.000172032	0.0093068		-0.84	-1.26
C1R	10.982	12.161	-1.18	-1.24	0.27	1.29573e-05	0.000841481	8.93159e-05	0.0066512		-2.67	-0.96
GPA33	2.965	4.147	-1.18	-1.239	0.3	7.98042e-05	0.0031768	0.000354269	0.013821		-0.62	-1.23
WDR86	6.214	7.392	-1.18	-1.254	0.35	0.000439265	0.0103649	0.00105376	0.0256102		-0.93	-1.18
HDC	3.824	5.015	-1.19	-1.247	0.34	0.000311904	0.00827739	0.000704817	0.0206333		-1.43	-1.06
GPX3	7.296	8.489	-1.19	-1.192	0.38	0.002044	0.0287551	0.00239538	0.0403851		-1.97	-1.08
SLC22A3	2.053	3.246	-1.19	-1.215	0.28	3.38425e-05	0.00174875	0.00349379	0.0495726		-2.86	-0.97
HOXB2	7.285	8.475	-1.19	-1.227	0.37	0.00113852	0.019626	0.00249978	0.0412396		-1.86	-1.01
TTC24	5.813	7.009	-1.2	-1.134	0.33	0.000778435	0.0152397	0.00125181	0.0283251		0.16	-1.43
PTGDR	4.07	5.269	-1.2	-1.249	0.26	5.51376e-06	0.000444174	6.36329e-05	0.00558308		-0.89	-1.21
Q8SQ10	2.569	3.771	-1.2	-1.181	0.3	0.000151315	0.00498875	0.000876334	0.0231355		-0.13	-1.38
GREM1	3.59	4.794	-1.2	-1.285	0.32	0.000121371	0.00429818	0.000365355	0.0140244		-1.14	-1.17
AB306238	3.841	5.042	-1.2	-1.177	0.33	0.000570879	0.0123794	0.00141439	0.0302425		0.02	-1.41
ITGAL	8.289	9.496	-1.21	-1.216	0.35	0.000652893	0.0135207	0.0012148	0.0278988		-0.83	-1.23
TBX21	6.53	7.74	-1.21	-1.176	0.31	0.000245476	0.00700763	0.00077128	0.0217962		-0.28	-1.33
CTLA4	5.95	7.171	-1.22	-1.135	0.32	0.000458024	0.010644	0.00123534	0.0282198		0.92	-1.54
TCF7	6.504	7.725	-1.22	-1.189	0.33	0.000369621	0.00922685	0.00107849	0.0258453		-0.25	-1.38
LRMP	9.002	10.224	-1.22	-1.189	0.34	0.000548592	0.0120455	0.000868709	0.0231355		-0.17	-1.4
MYBPC2	3.964	5.182	-1.22	-1.223	0.35	0.00057065	0.0123794	0.0024376	0.0407454		-0.83	-1.26
SIT1	7.567	8.785	-1.22	-1.211	0.39	0.00220689	0.0301524	0.00260814	0.0421855		-0.12	-1.37
SVEP1	3.879	5.103	-1.22	-1.278	0.23	1.75127e-07	2.85192e-05	9.70533e-06	0.00200602		-1.92	-1.09
CXCR3	8.11	9.344	-1.23	-1.258	0.27	6.06875e-06	0.000476109	0.000130733	0.00805083		-0.62	-1.32
ALPK2	3.235	4.466	-1.23	-1.313	0.31	4.31009e-05	0.0020054	0.000246567	0.0115978		-2.74	-1.05
FGF7	3.779	5.012	-1.23	-1.236	0.25	1.56532e-06	0.000173444	1.6817e-05	0.00268825		-0.44	-1.31
THC2502506	8.2	9.426	-1.23	-1.221	0.31	0.000126195	0.00438238	0.000389505	0.0145334		-0.46	-1.34
GPR171	7.074	8.312	-1.24	-1.215	0.38	0.00197211	0.0282617	0.00291171	0.0449642		-0.42	-1.35
CD247	6.435	7.671	-1.24	-1.22	0.22	1.49446e-07	2.47114e-05	1.94491e-05	0.00296249		-0.44	-1.36
NNMT	11.361	12.603	-1.24	-1.365	0.32	3.86897e-05	0.00187314	0.000197245	0.0101435		-3.05	-0.98
KLRC4	5.669	6.907	-1.24	-1.165	0.33	0.000526477	0.0116913	0.00108442	0.0259297		0.01	-1.44
ENST00000455382	2.596	3.832	-1.24	-1.225	0.27	1.64558e-05	0.00100492	0.000751557	0.0215406		-0.39	-1.39
ADRA2C	6.961	8.202	-1.24	-1.26	0.41	0.00268225	0.0339297	0.00342273	0.0489769		-1.5	-1.2
GAS6	6.173	7.412	-1.24	-1.318	0.25	5.01186e-07	7.23053e-05	2.44239e-05	0.00344674		-2.01	-1.08
CD28	5.06	6.307	-1.25	-1.212	0.26	6.42431e-06	0.000500351	7.81458e-05	0.00606434		-0.02	-1.45
ENST00000422143	3.937	5.19	-1.25	-1.204	0.33	0.000357339	0.00903689	0.00116969	0.0273004		0.12	-1.47
HLA-DPA1	12.879	14.129	-1.25	-1.227	0.31	9.99243e-05	0.00376027	0.00029436	0.0127305		-0.67	-1.33
CCL11	2.373	3.625	-1.25	-1.328	0.26	1.29315e-06	0.000151738	0.000320551	0.013234		-2.82	-0.98
SRPX	7.094	8.346	-1.25	-1.073	0.33	0.00140487	0.022655	0.00322225	0.0479346		-0.39	-1.49
CPA3	4.004	5.254	-1.25	-1.355	0.36	0.000304878	0.00817164	0.000856691	0.023077		-1.31	-1.13
STAT4	5.273	6.518	-1.25	-1.23	0.29	3.93742e-05	0.00189211	0.000174994	0.00933251		-0.72	-1.34
FCRL1	4.747	6.011	-1.26	-1.209	0.32	0.000197375	0.00598371	0.000672275	0.0199327		0.32	-1.54
AB305952	3.124	4.382	-1.26	-1.211	0.26	1.08147e-05	0.00073623	0.00017475	0.00933251		0.12	-1.45
GVINP1	5.202	6.469	-1.27	-1.22	0.31	0.000120325	0.00427521	0.000302167	0.0128426		-0.24	-1.42
BM477328	3.985	5.269	-1.28	-1.325	0.36	0.000307365	0.0082178	0.00142287	0.0303146		-0.03	-1.45
TRAF3IP3	8.628	9.912	-1.28	-1.285	0.38	0.00100012	0.0179304	0.00149414	0.0311827		-0.39	-1.42
IL18R1	4.189	5.473	-1.28	-1.319	0.3	2.61255e-05	0.0014075	0.000115841	0.00758127		-1.57	-1.24
CD52	12.93	14.209	-1.28	-1.276	0.37	0.000661623	0.0136098	0.00119665	0.0276297		-0.45	-1.39
SEMA3A	2.681	3.962	-1.28	-1.214	0.32	0.000212052	0.00627618	0.000494206	0.0168093		0.26	-1.54
CNR2	5.74	7.021	-1.28	-1.248	0.36	0.000672492	0.0137544	0.00154533	0.031841		0.04	-1.48
CLEC10A	6.751	8.032	-1.28	-1.227	0.28	2.29606e-05	0.00129885	0.00013283	0.0080777		-0.72	-1.38
LOC100653245	3.792	5.067	-1.28	-1.22	0.39	0.0023073	0.0310957	0.00326978	0.0481851		0.93	-1.58
HLA-DPB1	12.131	13.422	-1.29	-1.268	0.29	3.193e-05	0.00166594	0.000138227	0.0082308		-0.63	-1.39
TSPAN32	4.316	5.608	-1.29	-1.244	0.34	0.000343844	0.00877823	0.000780412	0.0218914		-0.35	-1.43
DARC	4.664	5.952	-1.29	-1.25	0.41	0.00250609	0.0323939	0.00324507	0.0480067		0.24	-1.52
COL12A1	7.335	8.626	-1.29	-1.381	0.32	3.12297e-05	0.00163337	0.000244662	0.0115615		-0.68	-1.34
AB360850	3.767	5.064	-1.3	-1.216	0.28	2.69762e-05	0.00144249	0.000290072	0.0126479		0.52	-1.59
CCR2	4.215	5.528	-1.31	-1.313	0.29	1.59394e-05	0.000983555	0.000118112	0.00767048		-0.61	-1.39
SFRP4	3.682	4.989	-1.31	-1.298	0.41	0.00176917	0.0263732	0.00312201	0.0470547		0.28	-1.49
BHLHE22	5.031	6.343	-1.31	-1.34	0.4	0.000943694	0.0171912	0.00132017	0.029211		-0.92	-1.38
SLIT2	4.154	5.463	-1.31	-1.391	0.24	3.92439e-08	7.73934e-06	3.32682e-06	0.00106736		-1.73	-1.18
FMOD	10.143	11.463	-1.32	-1.385	0.42	0.00113243	0.019547	0.00189415	0.0353894		-1.8	-1.21
CD48	7.933	9.251	-1.32	-1.264	0.35	0.000486469	0.0110075	0.000814151	0.0222722		-0.08	-1.51
C2ORF89	4.642	5.964	-1.32	-1.279	0.32	0.000132158	0.0045309	0.000345286	0.0136783		-0.43	-1.49
LCK	8.6	9.919	-1.32	-1.321	0.37	0.000551907	0.0120936	0.000894367	0.0233317		-0.18	-1.49
HYAL1	4.309	5.628	-1.32	-1.417	0.38	0.00033891	0.00872819	0.0010801	0.0258551		-4.84	-0.82
EBF3	2.808	4.131	-1.32	-1.276	0.33	0.000206897	0.00615285	0.000505355	0.0169869		0.43	-1.64
FCN1	7.023	8.343	-1.32	-1.285	0.34	0.000254746	0.00719582	0.000624069	0.0192562		-0.95	-1.39
ZAP70	6.923	8.252	-1.33	-1.3	0.34	0.000204579	0.00612485	0.000543821	0.0177659		-0.4	-1.47
NTS	2.215	3.548	-1.33	-1.317	0.38	0.000688621	0.0139779	0.00100454	0.0250215		-1.16	-1.4
CST7	5.944	7.269	-1.33	-1.288	0.34	0.000251488	0.00713215	0.000766792	0.0217962		0.08	-1.53
LOC439949	6.468	7.802	-1.33	-1.325	0.37	0.000556846	0.0121646	0.00102324	0.025189		-0.72	-1.46
ENST00000390400	3.734	5.068	-1.33	-1.329	0.31	2.84095e-05	0.00150788	0.000225364	0.0111111		-0.33	-1.46
CPXM2	4.893	6.233	-1.34	-1.414	0.31	1.00937e-05	0.000704465	6.07475e-05	0.00544095		-1.31	-1.31
MMP23B	6.47	7.811	-1.34	-1.436	0.21	4.92194e-10	1.6794e-07	1.19952e-06	0.000613927		-2.57	-1.12
IRF8	9.267	10.604	-1.34	-1.328	0.32	5.92068e-05	0.00253024	0.000303726	0.0128426		-0.77	-1.45
BCL11B	5.774	7.125	-1.35	-1.361	0.35	0.000165092	0.00532056	0.000612204	0.0190172		-0.74	-1.47
FCRL2	6.022	7.376	-1.35	-1.347	0.38	0.000527387	0.0116963	0.00124845	0.0283251		0.26	-1.6
SLAMF6	4.948	6.3	-1.35	-1.32	0.33	0.000115452	0.00417575	0.00035339	0.0138117		0.19	-1.55
PTPRCAP	9.699	11.045	-1.35	-1.334	0.34	0.000167709	0.00536469	0.000364612	0.0140209		-0.38	-1.5
CD2	8.31	9.657	-1.35	-1.338	0.29	7.06123e-06	0.000536354	8.96768e-05	0.0066512		-0.65	-1.46
ENST00000390394	4.796	6.156	-1.36	-1.328	0.31	3.34316e-05	0.00173168	0.000134184	0.0081023		0.04	-1.54
FAM151A	3.67	5.031	-1.36	-1.375	0.35	0.000124978	0.00435417	0.000607559	0.0189277		-2.27	-1.32
LOC339524	4.347	5.704	-1.36	-1.356	0.26	8.46958e-07	0.000109019	2.40564e-05	0.00344674		-0.08	-1.54
RHOH	9.405	10.764	-1.36	-1.48	0.41	0.000465469	0.0107353	0.000773326	0.0217962		-1.68	-1.28
TRAF1	7.065	8.423	-1.36	-1.26	0.25	2.27003e-06	0.00022591	3.44716e-05	0.00387959		0.01	-1.6
DIO3OS	2.335	3.696	-1.36	-1.444	0.34	3.45374e-05	0.00177611	0.000177727	0.0093868		-3.6	-1.07
TMEM176A	9.49	10.86	-1.37	-1.47	0.34	2.46315e-05	0.00136464	0.000140157	0.00830375		-3.92	-1.05
GZMA	9.268	10.638	-1.37	-1.358	0.39	0.000689593	0.0139844	0.00140146	0.0300874		-0.72	-1.46
UBASH3A	4.192	5.565	-1.37	-1.362	0.3	1.04275e-05	0.0007254	0.000136436	0.00820839		-0.5	-1.49
CXCR6	6.666	8.034	-1.37	-1.371	0.38	0.000402242	0.00974044	0.000954357	0.0242206		-0.68	-1.44
HLA-DQB2	9.281	10.648	-1.37	-1.362	0.34	8.74718e-05	0.00341701	0.000228921	0.0111838		-0.84	-1.44
CREB3L3	2.56	3.927	-1.37	-1.447	0.47	0.00281121	0.0349261	0.00136463	0.029767		-7.12	-0.63
FAM65C	4.874	6.256	-1.38	-1.497	0.31	3.90212e-06	0.000348049	4.15526e-05	0.00446233		-2.45	-1.17
PROC	2.992	4.367	-1.38	-1.568	0.41	0.000231834	0.00676188	0.000314279	0.0130512		-6.95	-0.62
RIMBP3	7.563	8.942	-1.38	-1.398	0.23	8.7516e-09	2.0673e-06	1.0735e-05	0.00207892		-1.35	-1.38
C1S	10.964	12.342	-1.38	-1.422	0.3	4.86202e-06	0.000409958	4.14287e-05	0.00446233		-2.9	-1.17
GAS1	5.817	7.206	-1.39	-1.335	0.31	3.72454e-05	0.0018325	0.000276641	0.0124078		0.03	-1.63
TDO2	4.839	6.229	-1.39	-1.479	0.45	0.00126625	0.0210514	0.00251311	0.0414278		-4.56	-0.97
VPREB3	8.667	10.055	-1.39	-1.386	0.42	0.00132999	0.0217081	0.00254231	0.0416854		0.43	-1.68
COL14A1	4.203	5.597	-1.39	-1.423	0.29	2.24626e-06	0.000224584	3.13892e-05	0.00385453		-1.85	-1.31
CD7	5.914	7.303	-1.39	-1.361	0.29	5.3497e-06	0.000442297	5.70566e-05	0.0052191		-0.3	-1.58
HLA-DRA	12.143	13.545	-1.4	-1.368	0.32	4.32674e-05	0.0020088	0.000166185	0.00911305		-0.49	-1.54
HOXD8	4.593	6.006	-1.41	-1.357	0.3	1.79988e-05	0.00107772	0.000169855	0.00924354		0.32	-1.69
MSC	4.44	5.849	-1.41	-1.326	0.36	0.000319287	0.00842133	0.000595753	0.0187501		-0.48	-1.58
ENST00000425189	6.42	7.827	-1.41	-1.446	0.35	6.08489e-05	0.00257059	0.000342121	0.0136759		-3.03	-1.22
ENST00000478163	8.362	9.774	-1.41	-1.363	0.4	0.000889839	0.016561	0.00144595	0.0306228		0.24	-1.64
TMEM176B	10.21	11.618	-1.41	-1.45	0.34	3.64443e-05	0.00181921	0.000172199	0.0093068		-3.34	-1.17
NCR3	5.262	6.686	-1.42	-1.428	0.29	2.95312e-06	0.000278422	8.51632e-05	0.00640094		-0.58	-1.57
MZB1	7.647	9.07	-1.42	-1.474	0.45	0.0013299	0.0217081	0.00193579	0.0355647		-1.14	-1.44
TNFSF11	3.071	4.494	-1.42	-1.445	0.25	5.22852e-08	9.94623e-06	9.35234e-06	0.00197096		-1.65	-1.44
LOC654433	5.455	6.87	-1.42	-1.475	0.41	0.000472045	0.0107948	0.00084724	0.0228797		-2.09	-1.35
CBFA2T3	8.219	9.635	-1.42	-1.501	0.32	5.41126e-06	0.000444174	5.05621e-05	0.00483059		-1.2	-1.41
TLR10	5.918	7.345	-1.43	-1.403	0.4	0.000596267	0.0127409	0.00142354	0.0303146		-0.28	-1.65
LUM	9.083	10.524	-1.44	-1.544	0.34	1.39084e-05	0.000887168	0.000218305	0.0108913		-1.74	-1.32
C3	9.901	11.336	-1.44	-1.54	0.43	0.000465125	0.0107353	0.00114567	0.0269614		-4.42	-0.98
CD3E	5.206	6.645	-1.44	-1.396	0.32	2.54068e-05	0.00138615	0.000130949	0.00805083		-0.24	-1.61
THEMIS	4.201	5.649	-1.45	-1.412	0.37	0.00017687	0.00557476	0.000632993	0.0194106		-0.45	-1.61
ENST00000390628	2.454	3.904	-1.45	-1.432	0.38	0.00028048	0.00771983	0.00149179	0.0311638		0.18	-1.66
ADRA2A	5.31	6.758	-1.45	-1.434	0.37	0.000162322	0.00526742	0.000638698	0.0194468		0.04	-1.69
KCNA3	5.958	7.409	-1.45	-1.455	0.33	2.48596e-05	0.00137373	0.000125053	0.00789643		-0.62	-1.54
NKG7	9.662	11.126	-1.46	-1.449	0.4	0.000470369	0.0107909	0.00122329	0.0280042		-0.66	-1.59
AEBP1	10.677	12.14	-1.46	-1.399	0.29	4.70649e-06	0.000404683	0.000104135	0.00722094		-0.3	-1.63
GLT8D2	4.625	6.084	-1.46	-1.56	0.35	1.66307e-05	0.0010109	0.000125264	0.00789643		-1.61	-1.38
GSC	4.423	5.883	-1.46	-1.595	0.37	2.73109e-05	0.00145676	0.000165607	0.00910457		-1.1	-1.5
FASLG	5.586	7.06	-1.47	-1.464	0.37	0.00013893	0.00471048	0.000523554	0.017341		-0.71	-1.58
ENST00000477036	8.369	9.838	-1.47	-1.444	0.44	0.00133854	0.0217979	0.00220828	0.038499		-0.83	-1.61
AQP1	9.16	10.635	-1.47	-1.497	0.25	2.31421e-08	5.07614e-06	4.70195e-06	0.00132991		-1.33	-1.45
ENST00000390284	3.612	5.08	-1.47	-1.472	0.44	0.000974571	0.0176045	0.0018245	0.0346666		0.22	-1.77
ENST00000390393	3.866	5.356	-1.49	-1.468	0.34	3.64583e-05	0.00181921	0.000239972	0.0114613		-0.34	-1.66
ENST00000390477	4.89	6.375	-1.49	-1.548	0.39	0.000122609	0.00430019	0.00041077	0.0149914		-0.76	-1.58
MT1M	8.272	9.758	-1.49	-1.435	0.4	0.000471422	0.0107948	0.00116858	0.0273004		-2.69	-1.43
PRKCQ	3.923	5.408	-1.49	-1.478	0.31	3.69543e-06	0.000331261	4.75262e-05	0.00470631		-0.56	-1.62
SH2D1A	4.013	5.514	-1.5	-1.461	0.3	2.98094e-06	0.000279817	6.25009e-05	0.00551719		-0.31	-1.69
ENST00000390271	2.693	4.19	-1.5	-1.47	0.43	0.000906592	0.016781	0.00210218	0.0373459		0.18	-1.67
SHISA3	4.463	5.968	-1.5	-1.492	0.44	0.000862996	0.0162017	0.00161696	0.032475		-1.17	-1.54
FMO1	4.968	6.463	-1.5	-1.537	0.33	6.52006e-06	0.000504155	7.35651e-05	0.00595374		-0.67	-1.59
ABCA6	6.699	8.203	-1.5	-1.521	0.41	0.000305944	0.00819	0.000708125	0.0206333		-3.54	-1.25
FCER1A	2.337	3.846	-1.51	-1.523	0.36	3.63599e-05	0.00181921	0.000248107	0.0116194		-1.89	-1.45
HLA-DQB1	10.495	12.008	-1.51	-1.494	0.35	3.9861e-05	0.00190411	0.000137087	0.00820839		-0.84	-1.62
CHRDL1	4.494	6.004	-1.51	-1.504	0.42	0.000489331	0.0110606	0.000907932	0.023486		0.32	-1.8
TNFSF14	5.809	7.322	-1.51	-1.604	0.33	3.2848e-06	0.000301753	3.36301e-05	0.00387959		-3.41	-1.23
ANKRD29	4.732	6.241	-1.51	-1.528	0.3	1.49032e-06	0.000167727	1.9873e-05	0.00296718		-0.63	-1.62
PODN	2.303	3.815	-1.51	-1.585	0.25	2.98797e-09	8.45125e-07	1.24593e-06	0.000622848		-2.07	-1.39
VCAM1	5.796	7.316	-1.52	-1.51	0.29	8.12719e-07	0.000105242	1.37562e-05	0.00243906		-0.81	-1.61
IL32	9.252	10.771	-1.52	-1.604	0.31	7.37685e-07	9.72838e-05	2.17301e-05	0.00319939		-2.62	-1.37
ACAP1	6.509	8.032	-1.52	-1.497	0.35	4.13985e-05	0.00195578	0.000130374	0.00805083		-0.31	-1.69
TSHZ2	4.503	6.042	-1.54	-1.639	0.33	2.60903e-06	0.000251125	2.87886e-05	0.00369258		-2.83	-1.39
ANGPTL1	3.662	5.198	-1.54	-1.574	0.32	2.15922e-06	0.000219974	1.95699e-05	0.00296249		-2.69	-1.36
IGF1	6.575	8.124	-1.55	-1.571	0.31	1.9104e-06	0.000201303	2.75167e-05	0.00364871		-1.92	-1.5
SLAMF7	10.077	11.623	-1.55	-1.496	0.44	0.000790574	0.0153567	0.00161256	0.0324566		-0.15	-1.73
RSPO3	4.01	5.56	-1.55	-1.623	0.26	8.69564e-09	2.0673e-06	1.11495e-05	0.00213404		-2.24	-1.48
TNFRSF4	7.553	9.105	-1.55	-1.595	0.26	8.1821e-09	1.97621e-06	2.32766e-06	0.000828691		-0.52	-1.69
TIGIT	5.916	7.47	-1.55	-1.523	0.38	0.000121649	0.00430019	0.000305889	0.0128426		0.18	-1.79
SELP	3.939	5.487	-1.55	-1.557	0.31	2.23006e-06	0.000224476	2.98867e-05	0.00374129		-1.32	-1.57
IL2RG	7.237	8.802	-1.56	-1.545	0.35	2.41215e-05	0.0013503	9.39335e-05	0.00678318		-0.57	-1.71
TNFRSF9	5.286	6.855	-1.57	-1.561	0.39	8.78205e-05	0.00341701	0.000358771	0.0139242		0.2	-1.82
HLA-DQA1	10.774	12.344	-1.57	-1.552	0.38	9.20796e-05	0.00354721	0.000320754	0.013234		-0.88	-1.7
ENST00000390256	2.686	4.27	-1.58	-1.629	0.45	0.000462879	0.010722	0.00101066	0.0250867		-0.78	-1.64
XCL1	4.918	6.498	-1.58	-1.506	0.36	4.70111e-05	0.00210094	0.000206445	0.0104664		-0.3	-1.8
G0S2	7.642	9.235	-1.59	-1.656	0.31	5.23043e-07	7.45475e-05	2.47234e-05	0.003451		-3.09	-1.39
LOC100128420	3.003	4.595	-1.59	-1.64	0.32	1.07033e-06	0.000132229	1.98769e-05	0.00296718		-1.33	-1.61
HLA-DRB5	11.751	13.344	-1.59	-1.544	0.37	4.46047e-05	0.00205634	0.000178645	0.00939894		-0.63	-1.78
ENST00000424969	4.577	6.186	-1.61	-1.601	0.49	0.00125787	0.0209444	0.00190578	0.0353894		0.52	-1.9
C16ORF54	7.439	9.052	-1.61	-1.584	0.36	2.32352e-05	0.0013075	0.000104044	0.00722094		-0.37	-1.79
MMP9	11.508	13.128	-1.62	-1.656	0.46	0.000475941	0.0108608	0.00110269	0.0263371		0.96	-1.94
2001-09-01	7.173	8.793	-1.62	-1.589	0.41	0.000142908	0.00482252	0.000301375	0.0128426		-0.36	-1.8
CCRL1	4.832	6.451	-1.62	-1.685	0.36	5.47402e-06	0.000444174	4.79886e-05	0.00471033		-0.98	-1.66
SKAP1	8.448	10.068	-1.62	-1.692	0.41	7.80082e-05	0.00312265	0.000322398	0.0132764		-2.65	-1.46
SERPINF1	11.528	13.159	-1.63	-1.58	0.35	1.16117e-05	0.000775171	9.50612e-05	0.00678882		-1.7	-1.67
SELL	7.505	9.13	-1.63	-1.572	0.4	0.000162463	0.00526742	0.000362348	0.0139839		-0.08	-1.89
ENST00000414198	3.921	5.552	-1.63	-1.647	0.37	1.47088e-05	0.000927217	0.000109163	0.00742582		-0.76	-1.81
ENST00000427632	2.649	4.275	-1.63	-1.676	0.43	0.000163193	0.00527518	0.000638128	0.0194468		-0.37	-1.79
ENST00000302481	5.024	6.65	-1.63	-1.694	0.27	5.77759e-09	1.46112e-06	7.94257e-06	0.00175087		-1.61	-1.63
CLMP	6.014	7.64	-1.63	-1.702	0.35	3.59238e-06	0.000324462	5.24417e-05	0.00494832		-0.47	-1.77
LOC651536	3.954	5.581	-1.63	-1.633	0.41	0.000134606	0.00460015	0.000347752	0.013691		0.02	-1.86
MEOX1	2.389	4.027	-1.64	-1.66	0.27	5.33295e-09	1.38117e-06	4.27537e-05	0.00451792		-2.05	-1.64
S1PR4	10.006	11.642	-1.64	-1.631	0.35	8.69367e-06	0.000635644	5.99505e-05	0.00539306		-0.51	-1.8
CD3G	7.7	9.337	-1.64	-1.627	0.39	6.20512e-05	0.00260518	0.000234787	0.0112908		-0.54	-1.8
HLA-DQA2	8.939	10.577	-1.64	-1.53	0.41	0.000298703	0.00805637	0.000808631	0.0222527		-0.24	-1.86
IDO2	3.181	4.82	-1.64	-1.708	0.33	9.45261e-07	0.000118827	0.000305339	0.0128426		-3.49	-1.41
TNFRSF8	5.782	7.433	-1.65	-1.697	0.29	3.01365e-08	6.11145e-06	5.45711e-06	0.00148489		-0.77	-1.78
PVRIG	9.355	11.008	-1.65	-1.623	0.35	7.71553e-06	0.000580368	0.000106111	0.00728379		-0.53	-1.84
ENST00000390298	4.542	6.206	-1.66	-1.651	0.46	0.000468208	0.0107643	0.00081144	0.0222527		-0.23	-1.91
FST	5.232	6.891	-1.66	-1.663	0.43	0.000150611	0.00498083	0.00038067	0.0144065		-3.53	-1.41
ENST00000390381	3.497	5.155	-1.66	-1.637	0.35	5.65398e-06	0.000451814	6.64444e-05	0.00580605		-0.55	-1.81
SCML4	3.684	5.358	-1.67	-1.576	0.34	6.49769e-06	0.000504155	4.58112e-05	0.00468932		-0.37	-1.91
AMICA1	9.49	11.159	-1.67	-1.626	0.33	1.93085e-06	0.000202357	5.24849e-05	0.00494832		-0.96	-1.78
ZNF831	5.751	7.428	-1.68	-1.646	0.39	4.80895e-05	0.00214467	0.000246075	0.0115978		-0.44	-1.85
PDGFRA	6.663	8.352	-1.69	-1.803	0.32	8.88926e-08	1.56626e-05	1.4277e-05	0.00249511		-2.72	-1.49
ITK	4.294	5.984	-1.69	-1.62	0.36	1.528e-05	0.000957607	9.47348e-05	0.00678807		0.02	-1.94
TNFRSF17	5.879	7.586	-1.71	-1.753	0.52	0.00103385	0.0183364	0.00180858	0.0344963		0.34	-1.95
TPSD1	2.907	4.616	-1.71	-1.809	0.39	8.19902e-06	0.000601523	9.40356e-05	0.00678318		-1.74	-1.6
ENST00000390285	7.738	9.462	-1.72	-1.745	0.45	0.000159432	0.0051848	0.000528774	0.017487		0.14	-1.94
F10	4.359	6.082	-1.72	-1.837	0.38	3.4271e-06	0.000313485	1.0038e-05	0.00203564		-5.7	-1.19
TBC1D10C	10.588	12.31	-1.72	-1.723	0.39	1.78049e-05	0.00106909	0.000128153	0.00799518		-0.99	-1.83
CD6	7.438	9.156	-1.72	-1.741	0.4	2.5972e-05	0.00140275	0.00015731	0.00878322		-1.02	-1.82
CXCL13	7.417	9.152	-1.73	-1.746	0.55	0.00178823	0.0264919	0.00275151	0.0435542		0.85	-2.08
CD5	6.264	7.99	-1.73	-1.636	0.4	6.80765e-05	0.0027768	0.000221274	0.0109738		-0.05	-1.99
CD96	5.739	7.477	-1.74	-1.702	0.37	7.82671e-06	0.000584177	6.97358e-05	0.00588688		-0.64	-1.89
CLEC4G	3.405	5.154	-1.75	-1.71	0.44	0.000189576	0.00585026	0.000442692	0.0155747		-3.93	-1.57
IDO1	7.679	9.439	-1.76	-1.734	0.4	2.52236e-05	0.00137966	0.000167695	0.00914914		-0.14	-1.99
AF085654	5.4	7.173	-1.77	-1.773	0.53	0.000988035	0.0177434	0.00166895	0.0330851		0.91	-2.17
ENST00000491977	6.441	8.213	-1.77	-1.76	0.56	0.002261	0.0307028	0.00329763	0.0482329		0.91	-2.05
LOC100130811	3.951	5.747	-1.8	-1.773	0.49	0.000397593	0.00966591	0.000874721	0.0231355		0.37	-2.09
A_33_P3385351	3.741	5.554	-1.81	-1.808	0.51	0.000492392	0.0111065	0.00199214	0.0361986		-1.43	-1.89
SULF1	8.642	10.455	-1.81	-1.926	0.38	1.66655e-06	0.000182049	3.70058e-05	0.00407937		-1.45	-1.84
CD3D	9.449	11.259	-1.81	-1.822	0.41	2.19041e-05	0.00125226	0.00011007	0.0074394		-0.63	-1.97
CR2	5.404	7.233	-1.83	-1.779	0.52	0.000930999	0.0170612	0.00241453	0.0405834		0.17	-2.2
BANK1	5.791	7.636	-1.84	-1.839	0.52	0.000605937	0.0128581	0.00129222	0.028815		-0.24	-2.07
TRAT1	4.199	6.042	-1.84	-1.809	0.37	3.18431e-06	0.000295043	4.65068e-05	0.00469348		-0.77	-2.02
LOC100508196	7.146	8.99	-1.84	-1.85	0.39	5.6418e-06	0.000451814	7.06969e-05	0.00589031		-1.03	-1.96
HSD11B1	7.298	9.139	-1.84	-1.961	0.46	3.67759e-05	0.00182527	0.000180791	0.0094327		-6.07	-1.25
POSTN	7.376	9.22	-1.84	-1.865	0.49	0.000196189	0.00598371	0.000768751	0.0217962		-1.18	-1.92
KLRB1	5.711	7.559	-1.85	-1.899	0.37	1.33846e-06	0.000153858	2.32013e-05	0.00339276		-2.02	-1.8
ENST00000390282	3.803	5.655	-1.85	-1.863	0.59	0.00214817	0.0296577	0.00302396	0.0462156		0.38	-2.23
CTSG	4.289	6.146	-1.86	-1.828	0.44	7.01845e-05	0.00285196	0.000240998	0.0114613		-0.49	-2.07
RGL4	5.174	7.043	-1.87	-1.844	0.39	5.89252e-06	0.000469132	4.42573e-05	0.00457383		-0.73	-2.05
COL4A4	5.751	7.619	-1.87	-1.954	0.34	5.22073e-08	9.94623e-06	5.74279e-06	0.00148731		-2.44	-1.77
CXCL14	9.086	10.971	-1.88	-2.004	0.52	0.000183844	0.0057191	0.000439669	0.0155022		-2.61	-1.78
ITIH1	3.89	5.781	-1.89	-2.066	0.59	0.000622882	0.0131173	9.31455e-05	0.00678318		-9.42	-0.9
TPSAB1	3.305	5.202	-1.9	-1.997	0.39	1.08905e-06	0.000132261	3.27932e-05	0.00387959		-1.93	-1.79
SEMA3D	3.293	5.206	-1.91	-1.801	0.4	1.25474e-05	0.000823701	8.63182e-05	0.00646514		-0.16	-2.21
AOC3	6.823	8.732	-1.91	-1.951	0.26	1.45384e-11	6.94485e-09	8.55759e-07	0.000541041		-2.27	-1.83
CXCR5	7.042	8.964	-1.92	-1.873	0.45	4.93129e-05	0.00219468	0.00020011	0.0102182		0.6	-2.32
IL7R	8.359	10.276	-1.92	-1.923	0.41	7.80809e-06	0.000584177	6.25306e-05	0.00551719		-0.95	-2.04
ENST00000390604	3.261	5.193	-1.93	-1.853	0.51	0.000360637	0.00907757	0.000835877	0.0226582		0.84	-2.34
IL33	5.809	7.752	-1.94	-1.868	0.37	1.78408e-06	0.000190799	2.61545e-05	0.00357414		-2.04	-1.97
MFAP5	6.828	8.766	-1.94	-2.033	0.47	3.0474e-05	0.00160164	0.000174115	0.00933251		0.24	-2.19
ENST00000390301	6.07	8.038	-1.97	-1.986	0.59	0.00100105	0.0179322	0.00173261	0.0337655		0.55	-2.34
ENST00000450856	2.747	4.719	-1.97	-1.937	0.53	0.000370001	0.00922685	0.000836887	0.0226582		0.03	-2.28
ENST00000390626	5.852	7.829	-1.98	-1.979	0.49	0.000101497	0.00379301	0.000405229	0.0148395		0.53	-2.34
MEOX2	2.379	4.367	-1.99	-1.977	0.38	5.58834e-07	7.75012e-05	1.87468e-05	0.00287843		-0.42	-2.19
GPR18	5.403	7.389	-1.99	-1.959	0.4	2.29545e-06	0.000226422	4.30859e-05	0.00451792		-0.59	-2.21
ENST00000390610	4.684	6.681	-2	-1.991	0.51	0.000174546	0.00552585	0.000448104	0.015688		0.59	-2.31
ENST00000390606	4.288	6.305	-2.02	-1.965	0.62	0.00182948	0.0268807	0.00280758	0.0441814		1.46	-2.5
CLIC5	5.729	7.752	-2.02	-2.109	0.28	1.18121e-11	5.90496e-09	5.61838e-07	0.000440056		-1.85	-1.98
ENST00000462693	3.143	5.173	-2.03	-2.042	0.51	0.000116391	0.00419086	0.000289335	0.0126479		0.02	-2.29
SPIB	8.618	10.651	-2.03	-2.03	0.48	4.68017e-05	0.00209594	0.000177233	0.0093868		0	-2.36
ICOS	5.425	7.451	-2.03	-2.054	0.4	8.06692e-07	0.000105095	1.51278e-05	0.00255811		-0.79	-2.19
GZMK	7.794	9.82	-2.03	-1.994	0.48	5.42029e-05	0.002373	0.00023344	0.0112908		-0.74	-2.21
ENST00000390617	4.047	6.076	-2.03	-1.895	0.57	0.00115389	0.0198431	0.00184985	0.0349094		1.36	-2.48
COL10A1	6.402	8.439	-2.04	-2.305	0.41	8.21025e-08	1.45857e-05	1.3257e-05	0.00243567		-3.65	-1.68
ENST00000390291	7.587	9.622	-2.04	-2.051	0.57	0.000420176	0.0100134	0.000943779	0.0241518		0.45	-2.33
TIFAB	6.617	8.66	-2.04	-2	0.4	2.23474e-06	0.000224476	2.96651e-05	0.00374129		-0.26	-2.32
ENST00000360485	4.254	6.31	-2.06	-2.113	0.36	4.2587e-08	8.32227e-06	2.75145e-05	0.00364871		-1.65	-2.13
AOX1	3.731	5.802	-2.07	-2.238	0.44	1.31296e-06	0.000151738	1.02661e-05	0.00204334		-6.48	-1.42
ABI3BP	3.35	5.421	-2.07	-2.098	0.31	3.76301e-10	1.32606e-07	1.89126e-06	0.000752862		-1.46	-2.14
ENST00000492446	5.012	7.083	-2.07	-2.056	0.66	0.00214016	0.0296232	0.0032837	0.048224		1.28	-2.47
CXCL9	10.203	12.294	-2.09	-2.097	0.52	9.33542e-05	0.00358347	0.000328631	0.0134557		-1.08	-2.23
CCL14	5.699	7.788	-2.09	-2.115	0.43	2.72848e-06	0.000259817	4.77287e-05	0.00470631		-3.35	-1.92
ART4	2.145	4.238	-2.09	-2.207	0.37	1.67882e-08	3.88042e-06	0.000377319	0.0143301		-4.73	-1.74
CD27	8.825	10.921	-2.1	-2.098	0.4	5.62742e-07	7.75429e-05	1.51081e-05	0.00255811		-0.19	-2.36
ENST00000354689	7.497	9.598	-2.1	-2.127	0.64	0.00122881	0.0207011	0.00213395	0.0376613		0.35	-2.36
ENST00000390549	11.65	13.762	-2.11	-2.126	0.58	0.000339854	0.00872819	0.000735039	0.0212371		0.38	-2.39
CCR7	9.417	11.536	-2.12	-2.066	0.5	6.42841e-05	0.00266767	0.000235897	0.0113188		-0.44	-2.38
A23747	9.85	11.984	-2.13	-2.141	0.42	1.08567e-06	0.000132261	1.67732e-05	0.00268825		-1.31	-2.25
ENST00000390629	6.826	8.955	-2.13	-2.127	0.61	0.000627739	0.0131905	0.00128349	0.0286797		0.6	-2.44
FNDC1	3.742	5.884	-2.14	-2.325	0.32	3.71795e-11	1.59842e-08	1.37942e-06	0.000658936		-2.7	-2.03
MS4A1	6.917	9.061	-2.14	-2.107	0.52	8.4862e-05	0.00334714	0.000678469	0.020061		0.24	-2.54
ENST00000390323	12.672	14.823	-2.15	-2.184	0.6	0.000406976	0.00980977	0.000870011	0.0231355		-0.2	-2.36
C5ORF20	6.301	8.451	-2.15	-2.128	0.38	1.05271e-07	1.78182e-05	6.35328e-06	0.00151745		-1.07	-2.32
ITIH3	4.752	6.934	-2.18	-2.306	0.58	0.000103352	0.00383042	0.000251189	0.0117382		-8.89	-1.29
ENST00000466254	10.285	12.478	-2.19	-2.19	0.44	1.76162e-06	0.00019029	2.37812e-05	0.00344674		-1.28	-2.33
CXCL12	8.338	10.533	-2.2	-2.214	0.35	4.68003e-09	1.27344e-06	1.86243e-06	0.000752862		-2.63	-2.14
BF175071	9.841	12.04	-2.2	-2.224	0.69	0.00151714	0.0237181	0.00252191	0.041453		0.17	-2.47
MFAP4	8.044	10.244	-2.2	-2.276	0.4	7.76723e-08	1.40067e-05	6.24721e-06	0.00151745		-3.1	-2.03
WISP2	6.354	8.585	-2.23	-2.311	0.5	1.07969e-05	0.00073623	0.000119339	0.00770365		-1.66	-2.31
STAB2	2.862	5.115	-2.25	-2.352	0.47	1.8898e-06	0.000200114	0.00031114	0.0129618		-5.18	-1.84
TMEM119	7.759	10.018	-2.26	-2.395	0.35	3.11816e-10	1.11713e-07	7.27525e-07	0.000488715		-1.45	-2.34
ENST00000390539	6.316	8.599	-2.28	-2.365	0.55	3.80074e-05	0.00185262	0.000195592	0.0100826		-1.52	-2.38
BLK	7.184	9.468	-2.28	-2.244	0.53	3.97703e-05	0.00190401	0.000165477	0.00910457		-0.8	-2.54
IGJ	7.823	10.107	-2.28	-2.293	0.5	9.30144e-06	0.000666479	5.66527e-05	0.0052043		-0.63	-2.49
ENST00000390551	11.453	13.745	-2.29	-2.335	0.64	0.000382882	0.009456	0.00101715	0.0251568		-0.1	-2.51
GPR68	6.973	9.263	-2.29	-2.337	0.36	2.54448e-09	7.39136e-07	2.51698e-06	0.00087266		-1.69	-2.31
ENST00000471857	5.568	7.88	-2.31	-2.259	0.64	0.000599493	0.0127717	0.00117151	0.0273131		0.98	-2.73
ENST00000390600	5.509	7.818	-2.31	-2.294	0.62	0.000335588	0.00869708	0.000665378	0.0198377		0.54	-2.68
EXOC3L4	5.693	8.007	-2.31	-2.42	0.4	2.00218e-08	4.48321e-06	2.71246e-06	0.000911048		-4.79	-1.99
ENST00000390313	3.631	5.95	-2.32	-2.279	0.62	0.000311546	0.00827739	0.000657792	0.0197485		0.4	-2.7
S77011	11.737	14.066	-2.33	-2.342	0.64	0.000384283	0.00946716	0.000931975	0.023939		-0.14	-2.58
LOC100653210	8.034	10.386	-2.35	-2.373	0.65	0.000403192	0.00974918	0.000882543	0.0231355		0.01	-2.61
ENST00000390315	3.252	5.624	-2.37	-2.401	0.66	0.000386208	0.00949878	0.000982174	0.0246645		0.28	-2.78
ADH1C	4.624	6.99	-2.37	-2.506	0.58	3.50645e-05	0.00179479	0.000261844	0.0120269		-7.78	-1.6
AB363267	5.689	8.066	-2.38	-2.362	0.69	0.000765881	0.0150626	0.00141185	0.0302394		0.94	-2.76
LRRC15	3.19	5.583	-2.39	-2.545	0.47	2.99924e-07	4.67186e-05	0.000114133	0.00750279		-0.98	-2.51
RARRES2	8.414	10.815	-2.4	-2.523	0.37	2.46154e-10	9.28304e-08	1.014e-06	0.000587785		-4.32	-2.11
ENST00000390603	4.485	6.899	-2.41	-2.387	0.65	0.000325033	0.00852063	0.000652484	0.0196715		0.59	-2.8
ENST00000453166	6.433	8.849	-2.42	-2.428	0.66	0.000367883	0.0092168	0.0007721	0.0217962		0.42	-2.7
NP113779	8.209	10.628	-2.42	-2.388	0.67	0.000485833	0.0110047	0.00101033	0.0250867		0.83	-2.8
CD40LG	3.528	5.967	-2.44	-2.448	0.46	3.5899e-07	5.4344e-05	7.3439e-06	0.00169417		-1.66	-2.54
KIAA0125	3.889	6.331	-2.44	-2.473	0.47	4.53318e-07	6.62893e-05	4.86684e-05	0.00473383		-0.44	-2.73
IGLL5	12.699	15.148	-2.45	-2.472	0.65	0.000238189	0.00685627	0.000816168	0.0222927		-0.44	-2.67
ENST00000390625	3.68	6.15	-2.47	-2.493	0.6	6.2295e-05	0.00260636	0.00018651	0.00966077		-0.02	-2.78
ENST00000479981	7.567	10.037	-2.47	-2.446	0.68	0.000451756	0.0105325	0.0010643	0.0256621		0.63	-2.85
ENST00000390622	7.071	9.564	-2.49	-2.53	0.5	1.66245e-06	0.000182049	2.83243e-05	0.00369258		-0.72	-2.68
ENST00000390316	3.986	6.489	-2.5	-2.51	0.67	0.000246804	0.00703619	0.00055543	0.0180355		0.08	-2.83
CD19	9.102	11.623	-2.52	-2.495	0.54	1.06144e-05	0.000731307	6.78468e-05	0.00585476		0.06	-2.89
ENST00000390595	5.015	7.556	-2.54	-2.52	0.56	1.35007e-05	0.000863723	8.09795e-05	0.00621691		0.58	-2.92
ENST00000390632	4.421	6.981	-2.56	-2.552	0.64	0.000101636	0.00379301	0.000292074	0.0126837		0.79	-2.97
ENST00000390319	5.402	7.967	-2.56	-2.617	0.66	0.000130644	0.00448615	0.000374963	0.0142658		0.58	-2.87
ENST00000390615	5.902	8.467	-2.57	-2.545	0.68	0.000294723	0.00797906	0.000645092	0.0195584		0.65	-2.95
ENST00000390243	6.402	8.985	-2.58	-2.603	0.66	0.000135243	0.00461458	0.000337896	0.0136274		0.12	-2.91
ENST00000390305	5.938	8.542	-2.6	-2.656	0.62	3.62529e-05	0.00181921	0.000166794	0.00912318		-0.12	-2.89
LTB	8.645	11.241	-2.6	-2.543	0.44	5.82983e-08	1.08972e-05	4.61016e-06	0.00132133		-1.16	-2.85
ENST00000390252	8.149	10.756	-2.61	-2.554	0.69	0.000343345	0.00877823	0.000761909	0.0217215		0.51	-2.97
ENST00000390594	6.226	8.847	-2.62	-2.635	0.53	2.29624e-06	0.000226422	2.86268e-05	0.00369258		-0.15	-2.9
RBP5	5.323	7.953	-2.63	-2.712	0.42	2.63932e-09	7.56466e-07	1.99e-06	0.000762691		-5.25	-2.31
ENST00000492167	7.623	10.252	-2.63	-2.637	0.7	0.000264216	0.00738568	0.000655412	0.0197045		-0.11	-2.9
ENST00000390624	5.131	7.759	-2.63	-2.636	0.62	4.14885e-05	0.00195578	0.000172714	0.0093068		0.67	-3.03
ENST00000390247	7.997	10.642	-2.64	-2.591	0.65	0.000125195	0.0043547	0.000346617	0.0136783		0.64	-3.04
ENST00000426099	7.375	10.036	-2.66	-2.676	0.64	5.93516e-05	0.00253139	0.000234625	0.0112908		0.2	-2.99
ENST00000468879	6.003	8.672	-2.67	-2.656	0.7	0.000206378	0.00615285	0.00059193	0.0187119		0.67	-3.08
ENST00000498435	7.732	10.412	-2.68	-2.657	0.68	0.000139411	0.00471933	0.000433089	0.0153879		0.48	-3.06
ENST00000390304	4.087	6.788	-2.7	-2.683	0.6	1.5944e-05	0.000983555	0.000133025	0.0080777		0.33	-3.15
ENST00000390605	6.762	9.567	-2.81	-2.838	0.58	3.16623e-06	0.000294638	3.32659e-05	0.00387959		-0.28	-3.07
ENST00000390633	6.387	9.204	-2.82	-2.843	0.6	4.8632e-06	0.000409958	4.45178e-05	0.00457873		-0.28	-3.09
TCL1A	8.356	11.209	-2.85	-2.753	0.63	2.46269e-05	0.00136464	0.000150652	0.00856194		-0.77	-3.25
ENST00000390297	5.433	8.318	-2.88	-2.852	0.71	0.000108087	0.00396491	0.000339603	0.0136706		0.56	-3.42
ENST00000390294	5.837	8.763	-2.93	-2.926	0.71	6.09737e-05	0.00257059	0.000242866	0.0115246		-0.22	-3.33
ENST00000474213	3.1	6.055	-2.95	-3.028	0.54	9.98746e-08	1.70389e-05	6.2932e-06	0.00151745		-0.88	-3.21
ADH1A	2.078	5.027	-2.95	-3.077	0.57	3.45913e-07	5.27357e-05	0.000112945	0.00750279		-7.95	-2.25
ENST00000390547	10.544	13.597	-3.05	-3.115	0.62	1.5096e-06	0.000169012	3.47471e-05	0.00389023		-2.02	-3.2
LGALS2	7.148	10.281	-3.13	-3.163	0.49	1.55201e-09	4.76601e-07	1.27819e-06	0.000624454		-2.43	-3.23
A_33_P3251412	5.324	8.505	-3.18	-3.206	0.73	2.55218e-05	0.0013876	0.000127459	0.00799518		-0.61	-3.48
AF058072	3.612	6.84	-3.23	-3.219	0.64	1.88414e-06	0.000200114	3.21519e-05	0.00387959		-0.31	-3.66
ENST00000390317	6.224	9.488	-3.26	-3.31	0.63	5.30216e-07	7.45475e-05	1.36645e-05	0.00243906		-0.82	-3.53
ENST00000390312	5.853	9.197	-3.34	-3.39	0.66	8.62028e-07	0.000110299	1.66468e-05	0.00268825		-0.59	-3.64
DNASE1L3	4.955	8.347	-3.39	-3.384	0.52	2.05556e-09	6.05291e-07	4.02297e-06	0.00120108		-5.31	-3.23
DQ098707	5.643	9.138	-3.5	-3.554	0.68	5.87385e-07	8.04231e-05	1.38428e-05	0.00243906		-0.73	-3.8
AF194718	3.196	7.134	-3.94	-3.986	0.66	1.79821e-08	4.06888e-06	2.32145e-06	0.000828691		-1.11	-4.31
H19	4.928	8.993	-4.07	-4.195	0.5	1.06882e-13	7.65845e-11	7.87591e-08	0.000214051		-6.18	-3.78
DPT	6.083	10.245	-4.16	-4.302	0.42	1.32517e-18	2.58963e-15	1.47669e-06	0.000677558		-4.15	-4.18
COMP	5.277	9.454	-4.18	-4.428	0.56	1.01274e-12	6.21993e-10	3.51983e-07	0.00034392		-5.48	-3.95
CCL19	7.216	11.758	-4.54	-4.546	0.57	6.52292e-13	4.12402e-10	1.37839e-07	0.000214051		-3.01	-4.83
CILP	3.542	8.182	-4.64	-4.842	0.49	1.13714e-17	1.52775e-14	1.61686e-06	0.000709307		-5.02	-4.57
CCL21	3.023	9.211	-6.19	-6.209	0.61	4.80195e-18	7.37304e-15	1.32151e-05	0.00243567		-6.51	-6.21

## Sheet: Table S1B
Table S1B : Significant upregulated and downregulated genes in brain metastases identified only in French center using multivariable binomial GLM and linear Gaussian models (adjusted for tumor type).
	Log₂ FC: log₂ fold change between brain metastases and extra-cerebral metastases. Genes were selected using a binomial FDR (False Discovery Rate) cutoff of 0.05.
	Contrast: log₂ fold change between brain and liver or lymph node metastases.
	23-gene list: membership in the gene list obtained using SAM analysis.
Gene	Mean Brain	Mean Others	Log2 FC	SE	p-value Gaussian	FDR Gaussian	p-value Binomial	FDR Binomial	23 gene list
NKX6-2	9.028	3.71	5.353	0.37	1.18166e-27	1.27004e-23	5.919e-05	0.00993446	yes
CNDP1	9.185	4.5	4.824	0.74	1.67658e-09	7.50827e-07	1.62558e-06	0.00170381
CNTN2	8.22	4.013	4.183	0.41	1.26638e-17	4.53701e-14	2.91552e-07	0.0014902	yes
KIF1A	9.212	5.211	3.803	0.69	2.20299e-07	5.09199e-05	1.43403e-05	0.00435142
KLK6	7.505	3.649	3.749	0.51	3.65077e-11	2.2435e-08	7.47058e-07	0.0014902	yes
STMN4	7.049	3.56	3.482	0.3	1.18166e-21	8.46699e-18	6.89411e-07	0.0014902	yes
GFAP	6.141	2.848	3.29	0.23	7.60263e-28	1.27004e-23	0.000142809	0.0151839	yes
GAP43	6.594	3.393	3.226	0.36	4.39183e-15	5.56936e-12	1.30107e-07	0.0014902	yes
APC2	8.823	5.721	3.136	0.43	3.65289e-11	2.2435e-08	8.31894e-07	0.0014902
GPR37L1	6.902	3.696	3.091	0.36	2.91627e-14	3.13441e-11	3.91661e-07	0.0014902	yes
DPYSL5	6.117	2.985	3.074	0.43	7.01869e-11	4.19094e-08	6.31695e-07	0.0014902
PLP1	8.791	6.223	3.061	0.49	8.14728e-09	3.30441e-06	2.16023e-05	0.00573287
MAPK4	6.893	4.125	2.896	0.62	8.95324e-06	0.000997196	8.63767e-05	0.0117842
AQP4	5.819	2.91	2.893	0.3	6.68491e-17	2.05284e-13	7.81873e-07	0.0014902	yes
FAM107A	9.479	6.562	2.876	0.42	5.08795e-10	2.4857e-07	2.69263e-06	0.00222619
FAM123A	6.076	3.218	2.862	0.32	3.57529e-15	5.12363e-12	1.05366e-06	0.00150765	yes
SOX2-OT	5.972	3.254	2.748	0.3	4.4045e-15	5.56936e-12	5.92238e-07	0.0014902	yes
NCAM1	6.215	3.655	2.699	0.36	1.33156e-11	8.94475e-09	9.98687e-07	0.00150765	yes
SCRG1	8.179	5.644	2.69	0.77	0.000631181	0.0181146	0.00136365	0.0428167
PMP2	5.982	3.519	2.637	0.49	3.4033e-07	7.45877e-05	3.84761e-05	0.00795765
LAMC3	8.196	5.607	2.612	0.42	9.43712e-09	3.62251e-06	5.61124e-06	0.00297476
SPOCK3	5.452	2.884	2.562	0.28	2.52955e-15	4.18271e-12	3.65639e-06	0.0025722
CMTM5	7.175	4.87	2.542	0.59	3.20994e-05	0.00250003	0.000186669	0.0173707
MBP	9.468	7.315	2.497	0.38	1.18837e-09	5.5533e-07	2.54091e-05	0.00627809
VGF	10.676	8.464	2.481	0.67	0.000306776	0.0116923	0.000820666	0.0345903
ERMN	6.111	3.628	2.473	0.31	5.83436e-13	4.82367e-10	4.90494e-06	0.00285934
GDF1	8.201	5.986	2.458	0.41	2.8049e-08	9.0262e-06	1.12268e-05	0.00382092
CLDN11	9.173	6.754	2.434	0.41	2.61096e-08	8.63465e-06	5.78071e-06	0.00297476	yes
MOG	6.892	4.52	2.425	0.28	6.36946e-14	6.5199e-11	4.49029e-07	0.0014902
ATP1A2	6.167	3.743	2.419	0.3	1.24989e-12	9.2647e-10	8.20457e-07	0.0014902
MLC1	7.51	5.079	2.412	0.48	1.62092e-06	0.000278747	3.54758e-05	0.00762588
DNER	5.364	2.938	2.409	0.39	8.5083e-09	3.38693e-06	3.05603e-06	0.00243305	yes
CRABP1	8.353	5.709	2.406	0.61	0.000145655	0.00722194	0.000790167	0.0340151
MOBP	5.009	2.689	2.307	0.25	2.10099e-15	3.76357e-12	0.000583726	0.0293859	yes
CHI3L1	12.963	10.608	2.282	0.59	0.000171317	0.0081294	0.000574011	0.0293859
LOC284570	4.89	2.639	2.228	0.25	1.44493e-14	1.63475e-11	5.6038e-07	0.0014902	yes
DPP6	5.546	3.349	2.207	0.38	4.92849e-08	1.40155e-05	8.1131e-06	0.00341959
TMEM229A	5.222	3.066	2.201	0.32	3.23574e-10	1.61757e-07	1.40656e-06	0.00170381	yes
CHGA	6.359	4.297	2.2	0.48	1.02451e-05	0.00111227	9.8246e-05	0.0126475
GRM3	4.771	2.57	2.194	0.2	3.1952e-20	1.7171e-16	1.74376e-06	0.00170381	yes
NPY	5.657	3.449	2.193	0.43	1.16872e-06	0.0002149	0.000215913	0.0184911
SLC5A11	7.158	4.921	2.174	0.32	6.80156e-10	3.24903e-07	7.39758e-06	0.00331288
GLDN	6.845	4.61	2.167	0.33	1.22566e-09	5.6057e-07	2.00624e-06	0.00187505
UGT8	8.393	6.33	2.144	0.46	8.52417e-06	0.000954352	0.000183462	0.0171465
CTNND2	9.169	6.787	2.138	0.51	5.13199e-05	0.00354718	0.000261694	0.0203818
APLN	7.691	5.542	2.107	0.39	3.24011e-07	7.25515e-05	2.13531e-05	0.00573287
TCEAL2	7.74	5.704	2.104	0.3	2.57855e-10	1.42125e-07	1.89687e-05	0.00536515
FA2H	8.912	6.49	2.1	0.43	2.93622e-06	0.000432308	7.44746e-05	0.0109393
SCG2	6.224	4.315	2.082	0.34	1.17215e-08	4.27061e-06	3.67359e-06	0.0025722
CA14	8.569	6.958	2.037	0.57	0.000529508	0.0160767	0.00103192	0.0381136
SCIN	7.353	5.437	2.024	0.47	3.24319e-05	0.00251681	0.000199904	0.0181314
HIGD1B	7.911	5.808	2.017	0.29	2.68134e-10	1.44095e-07	3.95543e-06	0.00258719
GRM8	5.923	3.788	2.007	0.27	1.1857e-11	8.22189e-09	1.68945e-06	0.00170381
TUBB2B	8.128	6.454	1.955	0.42	7.60117e-06	0.000878466	0.000143391	0.0151839
KIF5C	8.098	6.069	1.943	0.38	9.83735e-07	0.00019224	2.36671e-05	0.00605652	yes
MT3	12.532	10.701	1.938	0.21	3.02679e-15	4.64741e-12	1.7138e-06	0.00170381	yes
GPM6A	6.769	4.821	1.931	0.4	5.13984e-06	0.000686248	0.000140276	0.0151526
SPOCD1	8.57	6.654	1.929	0.46	5.37544e-05	0.00364251	0.000259991	0.020356
ATP1B2	8.713	6.92	1.917	0.47	7.90238e-05	0.00473662	0.000288734	0.0212555
ARC	5.344	3.494	1.912	0.42	1.25556e-05	0.00129137	0.000216965	0.0185075
GPR62	6.662	4.712	1.908	0.31	1.51574e-08	5.43038e-06	9.07104e-06	0.00353315
OMG	4.81	2.989	1.884	0.32	4.33625e-08	1.27688e-05	1.08306e-05	0.0038013	yes
SCN2B	5.42	3.539	1.872	0.4	6.76274e-06	0.000825937	9.19526e-05	0.0122058
TTYH1	11.373	9.583	1.854	0.45	7.97691e-05	0.00474991	0.000365899	0.0238859
BCAS1	8.603	6.487	1.851	0.49	0.00023059	0.00981539	0.000838172	0.0350411
SHC4	7.001	5.468	1.843	0.48	0.000207308	0.00913176	0.000793541	0.0340151
B3GAT1	8.459	6.613	1.839	0.53	0.000760107	0.0204106	0.00177397	0.0489191
CADM3	7	5.273	1.834	0.52	0.000672705	0.0189026	0.00139038	0.043128
TPPP	8.569	6.794	1.817	0.43	4.56917e-05	0.00324154	0.000207146	0.0182763
VSNL1	6.177	4.153	1.812	0.42	2.97348e-05	0.00237613	0.000398592	0.0243413
ACSBG1	6.484	4.816	1.809	0.34	4.61454e-07	9.63051e-05	2.44281e-05	0.00617773
TFCP2L1	7.974	6.026	1.792	0.48	0.000332069	0.0123926	0.000874093	0.0355862
CA9	5.779	3.849	1.784	0.46	0.000166596	0.00796471	0.000854116	0.0353198
CERS1	8.829	7.389	1.771	0.38	8.41889e-06	0.0009475	9.88456e-05	0.0126475
CARNS1	6.64	4.874	1.767	0.3	4.95524e-08	1.40155e-05	1.32591e-05	0.00431844
IBSP	5.159	3.234	1.765	0.4	2.14677e-05	0.0018533	0.000247076	0.0197441
HHATL	5.9	4.397	1.749	0.45	0.000162558	0.00783485	0.000642929	0.0309181
CEND1	8.77	7.049	1.744	0.31	1.53519e-07	3.70791e-05	2.31551e-05	0.00599688
LIX1	4.187	2.422	1.735	0.16	1.02737e-18	4.41688e-15	9.30357e-06	0.00353315
KRTAP21-1	6.422	4.939	1.729	0.4	3.90052e-05	0.00287142	0.000240605	0.0195911
NDUFA4L2	8.129	6.4	1.729	0.28	1.01246e-08	3.81822e-06	3.70944e-06	0.0025722
FAIM2	8.592	6.71	1.707	0.45	0.000222698	0.00965144	0.00115313	0.0400448
SLC7A11	8.064	6.367	1.703	0.42	8.11794e-05	0.00479147	0.000346052	0.0236902
ATCAY	4.388	2.689	1.698	0.21	2.84113e-13	2.65535e-10	0.000450782	0.0257029
FAM181B	6.158	4.501	1.68	0.39	3.52624e-05	0.00265965	0.000319333	0.0228813
NODAL	3.995	2.254	1.676	0.18	4.92068e-16	1.17528e-12	0.000100119	0.0127346
CHRNB2	4.956	3.377	1.642	0.44	0.000277397	0.0110017	0.000773397	0.0337317
PLEKHB1	11.905	10.427	1.635	0.44	0.00030281	0.0116444	0.000754909	0.0335768
LCTL	6.774	5.291	1.634	0.39	4.5326e-05	0.00323368	0.000202842	0.0182439
LOC100507505	5.941	4.563	1.633	0.45	0.000423896	0.014246	0.00107467	0.0390451
OBP2B	5.459	3.707	1.631	0.42	0.000198046	0.00881406	0.00149085	0.0444484
GABBR2	5.224	3.452	1.615	0.46	0.000645054	0.0183414	0.0018467	0.049933
MAG	7.675	6.133	1.605	0.28	8.19142e-08	2.17386e-05	2.14649e-05	0.00573287	yes
EDIL3	6.403	4.692	1.6	0.38	6.21951e-05	0.00406367	0.000317961	0.0228813
DIO2	7.265	5.649	1.587	0.39	9.43307e-05	0.00532213	0.000526496	0.0279446
SLC38A11	4.677	3.137	1.586	0.39	0.00010005	0.00558615	0.000481423	0.0270156
HEPACAM	5.211	3.602	1.581	0.33	5.88394e-06	0.000748409	0.000147358	0.0152974
APLP1	6.753	5.125	1.575	0.27	3.85193e-08	1.1677e-05	7.78117e-06	0.00334528
GPM6B	9.21	7.988	1.572	0.38	5.46469e-05	0.00368241	0.000401366	0.0244278
DDIT4L	6.607	5.101	1.565	0.4	0.000166734	0.00796471	0.000554505	0.0286533
CCK	4.688	3.049	1.558	0.34	1.4078e-05	0.00140754	0.000596539	0.0296915
C8ORF46	6.515	5.098	1.543	0.41	0.000263323	0.0106875	0.000790352	0.0340151
TMEM125	9.11	7.068	1.54	0.35	2.24088e-05	0.00191912	0.000242495	0.0195965
DNAJC6	8.149	6.622	1.529	0.34	1.48024e-05	0.0014596	9.86024e-05	0.0126475
ADORA3	7.703	6.203	1.521	0.32	6.95453e-06	0.000825937	9.51048e-05	0.0124657
LRRC39	5.525	4.107	1.518	0.26	3.17953e-08	1.00511e-05	5.83337e-06	0.00297476
CNTNAP4	4.342	2.823	1.511	0.19	3.35187e-12	2.40172e-09	1.08272e-05	0.0038013
TMEM151A	7.423	5.912	1.497	0.27	1.34455e-07	3.28437e-05	1.39787e-05	0.00435142
LINC00461	6.337	4.922	1.492	0.4	0.000314315	0.0118978	0.000957089	0.037285
RND2	4.795	3.32	1.482	0.36	7.83175e-05	0.00471572	0.000285793	0.0212555
VSIG4	13.326	11.897	1.473	0.33	1.75942e-05	0.00164437	0.000174988	0.0167179
ZNF536	4.069	2.726	1.467	0.33	1.60463e-05	0.00156077	0.000357662	0.0237371
KCNMB4	10.293	8.832	1.463	0.32	9.3738e-06	0.00102284	6.3266e-05	0.0102253
ANKS1B	5.385	3.874	1.461	0.33	2.06059e-05	0.00181719	0.000133213	0.0148178
SLAIN1	7.903	6.525	1.46	0.4	0.000446671	0.0146064	0.00111505	0.0398704
EFHD1	8.304	6.637	1.451	0.42	0.000724759	0.0198464	0.00147454	0.0443169
KRTAP6-3	7.102	5.885	1.449	0.41	0.000543406	0.0163372	0.00132368	0.0420915
RGS20	5.838	4.807	1.444	0.42	0.000858967	0.0219865	0.00144106	0.0437529
FOS	11.131	9.847	1.442	0.35	6.7646e-05	0.00423941	0.000522106	0.0278917
ZIC4	5.806	4.365	1.41	0.3	6.40184e-06	0.000795456	8.52424e-05	0.0117842
NIPAL4	6.694	5.266	1.409	0.34	6.46873e-05	0.0041508	0.00035332	0.0237371
ADAD2	7.75	6.356	1.406	0.31	1.09318e-05	0.0011691	0.000345983	0.0236902
SLC6A1	4.428	2.947	1.406	0.28	2.6146e-06	0.000395799	0.000154481	0.0154491
TTC9B	5.5	4.059	1.401	0.4	0.000685281	0.0191558	0.00180986	0.0493714
LHFPL4	5.786	4.425	1.391	0.28	2.1332e-06	0.000339669	0.000206916	0.0182763
CDH6	5.44	4.021	1.381	0.33	5.18868e-05	0.00357487	0.000395063	0.0243332
PHACTR3	4.235	2.892	1.374	0.28	2.51866e-06	0.000389504	0.000133563	0.0148178
CHADL	9.488	8.114	1.373	0.35	0.000152817	0.00748283	0.000440528	0.0255245
NRCAM	7.478	6.16	1.373	0.36	0.000241215	0.0100967	0.000619138	0.03026
KIF5A	4.742	3.326	1.372	0.19	3.44682e-11	2.2435e-08	4.92164e-06	0.00285934
MAP1B	7.642	6.303	1.371	0.3	1.1182e-05	0.00118408	9.28838e-05	0.0122493
SLC8A2	4.648	3.237	1.368	0.36	0.000238755	0.0100633	0.000956579	0.037285
PADI2	6.994	5.426	1.355	0.38	0.000596783	0.0173827	0.00141511	0.043456
NCAN	5.716	4.398	1.351	0.26	1.19386e-06	0.000215212	0.000235825	0.0193612	yes
MSMP	7.051	5.718	1.35	0.37	0.000420662	0.0142402	0.00125819	0.0415302
TMEFF2	4.204	2.861	1.349	0.29	6.35379e-06	0.000794076	0.000275877	0.020955
MAPK10	5.295	3.872	1.339	0.25	6.62402e-07	0.000131843	2.88187e-05	0.00695969
TMEM144	8.146	6.798	1.337	0.3	2.06257e-05	0.00181719	0.000101387	0.0128201
TMEM132E	5.545	4.155	1.337	0.37	0.000415401	0.014212	0.00123454	0.0413956
SLC7A14	4.239	2.903	1.336	0.16	3.2345e-13	2.89703e-10	3.70104e-06	0.0025722
LOC100130938	6.641	5.26	1.331	0.29	8.23774e-06	0.000931992	6.73203e-05	0.0104863
TMEM61	6.421	4.745	1.325	0.36	0.000413458	0.014175	0.00128806	0.0417008
PAQR6	11.354	9.958	1.321	0.3	2.55504e-05	0.00214447	0.000159054	0.0157558
LGI3	7.032	5.908	1.32	0.33	8.96925e-05	0.00512774	0.000336157	0.0233852
C1QL1	5.556	4.296	1.312	0.35	0.000284381	0.0111756	0.000737885	0.0333157
TUBB4A	6.295	5.153	1.311	0.3	2.63579e-05	0.00216255	0.000141966	0.0151839
CACNG7	4.932	3.651	1.299	0.14	5.96923e-16	1.28314e-12	2.50258e-06	0.00215182	yes
ASTN1	4.213	2.89	1.297	0.23	1.30882e-07	3.23383e-05	3.31871e-05	0.00735452
OR51E1	5.728	4.387	1.289	0.28	1.35224e-05	0.0013583	0.000127371	0.0146902
HS3ST4	3.848	2.519	1.282	0.29	2.11906e-05	0.00183675	0.00114193	0.0399901
B4GALNT1	7.583	6.232	1.281	0.35	0.000427124	0.014246	0.0011098	0.0398704
C9ORF30-TMEFF1	6.018	4.841	1.259	0.28	1.27835e-05	0.00130855	0.000119434	0.0142631
ASPHD1	9.339	8.089	1.255	0.35	0.000504937	0.0156641	0.00120048	0.0407669
SLC7A5	10.557	9.384	1.255	0.31	8.58033e-05	0.0049715	0.000353014	0.0237371
LOC150622	4.514	3.17	1.253	0.27	7.57728e-06	0.000878466	0.000138866	0.0151526
PIRT	4.225	2.925	1.234	0.24	1.21457e-06	0.000215772	0.000127029	0.0146902
TMEM235	4.864	3.632	1.232	0.15	3.79383e-13	3.26208e-10	4.91052e-05	0.00931378
NFASC	5.813	4.51	1.23	0.29	4.38598e-05	0.0031427	0.000288088	0.0212555
GPC5	3.979	2.736	1.224	0.26	5.72996e-06	0.000737553	0.000481645	0.0270156
CACNB2	4.815	3.515	1.218	0.28	2.41013e-05	0.00204895	0.000328778	0.0232235
LEFTY2	3.839	2.584	1.213	0.27	1.19644e-05	0.00124897	0.000391241	0.0242924
ZIC1	3.831	2.594	1.211	0.26	7.71558e-06	0.000886729	8.62021e-05	0.0117842
NCAM2	5.296	4.032	1.209	0.32	0.000285856	0.011213	0.000842774	0.0350411
FLJ25694	7.591	6.57	1.195	0.31	0.000177102	0.00833039	0.000532258	0.0281808
NKAIN2	3.84	2.621	1.193	0.17	2.85535e-10	1.49704e-07	8.98541e-06	0.00353315
C1ORF114	5.191	4.07	1.188	0.29	8.67441e-05	0.0050125	0.000380851	0.0240788
FAM131B	4.237	3.006	1.186	0.28	4.646e-05	0.00328521	0.000394251	0.0243332
OLIG2	3.863	2.778	1.182	0.34	0.000803867	0.0210218	0.00183774	0.0497931
MAP6D1	10.216	9.064	1.174	0.24	3.9985e-06	0.000550972	5.23543e-05	0.00944072
APOLD1	8.686	7.563	1.173	0.28	4.35017e-05	0.00313245	0.00038284	0.0241335
C21ORF37	3.808	2.644	1.163	0.26	2.47712e-05	0.00209639	0.000307661	0.0224356
CCDC169	4.009	2.812	1.161	0.34	0.000760338	0.0204106	0.00163102	0.0463761
LOC645195	5.006	3.89	1.152	0.33	0.000683463	0.0191299	0.00162434	0.0462476
C21ORF62	3.66	2.499	1.147	0.14	8.13133e-13	6.47374e-10	5.77764e-05	0.00987706
MYLK2	7.133	5.888	1.144	0.2	4.48884e-08	1.30395e-05	1.09639e-05	0.0038013
MAP1A	7.004	5.852	1.141	0.29	0.000145809	0.00722194	0.000456815	0.025978
ZNF488	5.383	4.172	1.139	0.28	7.39803e-05	0.00456977	0.000521061	0.0278917
MPP2	5.213	4.098	1.137	0.3	0.000256491	0.010502	0.000757572	0.0335768
DSCAML1	5.146	3.938	1.136	0.29	0.000137336	0.00694631	0.000549043	0.0285768
CRMP1	6.172	5.008	1.133	0.31	0.000351247	0.0128408	0.00103079	0.0381136
LRRC4	5.277	4.191	1.132	0.23	3.11294e-06	0.000455209	7.62269e-05	0.011062
FLJ35024	4.69	3.574	1.13	0.31	0.000486296	0.0153276	0.00137456	0.0429469
FHL5	3.886	2.739	1.129	0.26	3.09359e-05	0.002427	0.000402282	0.0244278
SCG5	7.629	6.375	1.125	0.29	0.000168783	0.00804469	0.000685257	0.0320224
COL5A3	7.248	6.126	1.122	0.33	0.000790989	0.0207608	0.00157685	0.0456812
DNM3	6.897	5.698	1.113	0.27	5.24986e-05	0.00359398	0.000246022	0.0197332
TRPC3	5.497	4.387	1.109	0.27	7.92823e-05	0.00473662	0.00105471	0.0386238
CNTF	5.059	3.967	1.109	0.25	2.41154e-05	0.00204895	0.000230519	0.0190586
PMFBP1	5.899	4.859	1.105	0.3	0.000349805	0.0128226	0.000803518	0.0341424
PLLP	5.456	4.256	1.101	0.28	0.000179269	0.00834825	0.000631101	0.0306234
ZNF695	4.928	3.711	1.095	0.29	0.000226973	0.00976656	0.00085769	0.0353198
FEZ1	9.336	8.36	1.084	0.3	0.000403614	0.0139937	0.000946459	0.0372295
ATP6V1G2	7.557	6.465	1.08	0.23	9.03771e-06	0.00100142	0.00011438	0.013937
SH3GL3	5.221	4.109	1.079	0.21	1.05044e-06	0.000201704	5.74108e-05	0.00987706
CADM2	3.921	2.805	1.078	0.22	2.01369e-06	0.000332489	0.000152066	0.0153465
AY358815	3.971	2.92	1.06	0.18	2.38936e-08	8.28414e-06	9.36871e-06	0.00353315
NEDD4L	7.744	6.731	1.058	0.29	0.000430489	0.0142585	0.000994586	0.0376303
RYR3	4.152	3.049	1.058	0.28	0.000296696	0.0114708	0.00125725	0.0415302
CADM4	5.402	4.329	1.044	0.27	0.000191852	0.00868221	0.000641221	0.0309051
ENST00000425412	10.23	9.187	1.043	0.26	0.000115261	0.00617869	0.000447288	0.0256154
PDE8B	7.36	6.235	1.037	0.29	0.000521717	0.0159076	0.00153681	0.0452928
CORO2B	6.077	5.256	1.027	0.3	0.000754012	0.0203699	0.00126647	0.0415302
SLC1A3	9.591	8.583	1.026	0.28	0.000445972	0.0146064	0.000982886	0.0375277
UBL4B	4.802	3.737	1.023	0.21	3.20311e-06	0.00046523	5.74893e-05	0.00987706
HMOX1	13.582	12.615	1.021	0.28	0.000439824	0.0145097	0.00122962	0.041353
PCDH10	3.558	2.532	0.997	0.23	4.01083e-05	0.00293254	0.00129036	0.0417008
C9ORF4	3.593	2.602	0.969	0.18	2.47538e-07	5.61485e-05	7.02517e-05	0.0105603
KLHL32	3.828	2.829	0.968	0.16	7.6353e-09	3.2182e-06	9.26106e-06	0.00353315
LGI1	3.664	2.649	0.961	0.19	2.05718e-06	0.000332489	0.000242132	0.0195965
HMGB3P1	9.911	8.98	0.957	0.25	0.000258153	0.0105499	0.000725473	0.0330415
GPR4	7.694	6.666	0.955	0.21	1.34032e-05	0.00135266	0.000144664	0.0152436
NTRK3	5.106	4.129	0.953	0.25	0.000211259	0.00926779	0.000962303	0.0374063
HBEGF	6.799	5.963	0.95	0.24	0.000139785	0.00700424	0.000621686	0.0303033
SST	3.464	2.523	0.942	0.23	6.71243e-05	0.00421902	0.000723145	0.0330415
SLC39A12	3.743	2.761	0.932	0.21	1.72253e-05	0.00161693	0.000795943	0.0340151
A_24_P67681	10.798	9.809	0.926	0.24	0.000177646	0.00833774	0.000575639	0.0293859
ERC2	4.634	3.662	0.925	0.23	8.85626e-05	0.00508135	0.000716823	0.0330415
ENST00000320930	4.913	4.328	0.924	0.27	0.000789305	0.0207419	0.00143687	0.0436913
TMEM38A	7.921	6.848	0.916	0.21	3.51336e-05	0.00265927	0.000212395	0.0184099
ZBTB24	9.511	8.619	0.909	0.17	5.95509e-07	0.000119636	2.04065e-05	0.00562381
TBC1D7	10.577	9.815	0.904	0.22	5.52887e-05	0.00370245	0.000223781	0.0189386
2004-09-01	6.689	5.872	0.903	0.26	0.000827627	0.0214863	0.00161431	0.0462039
TMEM178	4.161	3.222	0.899	0.24	0.000267486	0.0107017	0.000844417	0.0350417
OPCML	3.21	2.316	0.893	0.16	1.12588e-07	2.81417e-05	0.000162615	0.0160347
SNHG5	13.858	13.019	0.89	0.24	0.000406784	0.0140582	0.0012312	0.041353
CCNF	5.698	4.782	0.889	0.23	0.000207874	0.00913795	0.000910501	0.0366012
NR6A1	5.574	4.684	0.886	0.25	0.000450535	0.0146706	0.0010355	0.038115
SRCIN1	4.69	3.773	0.881	0.24	0.000462502	0.0149055	0.0017288	0.0480755
LOC731932	6.499	5.805	0.872	0.23	0.000265827	0.0106875	0.000719069	0.0330415
PPFIA4	5.685	4.879	0.869	0.24	0.000519981	0.0159062	0.00139908	0.0431487
GABRB1	4.193	3.329	0.869	0.2	3.37605e-05	0.00258262	0.00122749	0.041353
UBE2T	12.095	11.16	0.864	0.25	0.000870808	0.0222315	0.00172788	0.0480755
DDN	5.479	4.595	0.861	0.21	5.80287e-05	0.00382633	0.000318805	0.0228813
FGF1	4.842	3.964	0.859	0.21	0.000108591	0.00595479	0.000392141	0.0242924
PEX5L	3.767	2.894	0.858	0.23	0.000259888	0.0106007	0.00107215	0.0390451
SYT11	8.27	7.524	0.856	0.24	0.000575066	0.0169802	0.0013058	0.0418323
LOC283713	4.34	3.508	0.849	0.23	0.000413067	0.014175	0.00102752	0.0381136
SLC13A4	4.371	3.482	0.846	0.23	0.000335025	0.0124382	0.00127095	0.0415302
TRPC4	3.507	2.6	0.839	0.18	5.52034e-06	0.000720343	0.000268443	0.0207182
DTNA	6.754	5.912	0.826	0.19	2.58828e-05	0.00214817	0.000229467	0.0190449
SEC14L5	3.31	2.5	0.825	0.16	8.0142e-07	0.000158049	9.10625e-05	0.0122058
DTNB	5.752	4.963	0.821	0.22	0.000367457	0.0133202	0.00114086	0.0399901
TP53INP2	6.493	5.712	0.805	0.23	0.000650323	0.0184424	0.00160035	0.0460114
TMEM114	3.476	2.597	0.805	0.18	1.64383e-05	0.00157749	0.00022763	0.0189657
FEN1	9.639	8.884	0.803	0.23	0.000531912	0.0161042	0.000782905	0.0338618
ECE2	7.605	6.733	0.802	0.14	9.22616e-08	2.38946e-05	3.01939e-05	0.00713239
FAM181A	6.806	6.03	0.802	0.16	1.20141e-06	0.000215212	0.000172877	0.0166644
TCEAL7	4.978	4.151	0.801	0.23	0.00059603	0.0173827	0.00150167	0.0447091
INCENP	9.287	8.49	0.796	0.18	3.26658e-05	0.00252584	0.000258272	0.020356
SUV39H2	9.077	8.261	0.793	0.2	9.20142e-05	0.00523264	0.000543204	0.0284445
SMOX	8.171	7.446	0.787	0.22	0.000388353	0.0137013	0.00111083	0.0398704
RDX	7.302	6.556	0.784	0.17	6.9069e-06	0.000825937	5.09061e-05	0.00942574
STX3	7.138	6.416	0.783	0.21	0.000248956	0.0102717	0.000764408	0.0336858
PAQR8	6.812	6.141	0.781	0.2	0.000115242	0.00617869	0.00040534	0.0244752
A_33_P3286699	3.209	2.419	0.773	0.2	0.000178357	0.00834825	0.00140585	0.0432952
ALX3	4.537	3.701	0.767	0.22	0.000538093	0.0162001	0.00165544	0.0466719
C2ORF80	3.336	2.593	0.76	0.2	0.000173109	0.00817835	0.00122771	0.041353
LOC148709	8.99	8.464	0.744	0.14	5.50023e-07	0.000113685	3.85e-05	0.00795765
OR6K2	4.944	4.144	0.743	0.18	7.63894e-05	0.00466338	0.000348401	0.0237221
CNP	9.854	9.195	0.741	0.17	1.90806e-05	0.00173062	0.000170259	0.0165913
KIF3A	8.404	7.733	0.734	0.15	3.26655e-06	0.000468118	4.93939e-05	0.00931378
FKBPL	6.536	5.792	0.729	0.19	0.000282258	0.0111534	0.000716173	0.0330415
OGFRL1	9.508	8.747	0.728	0.2	0.000407579	0.0140631	0.0017644	0.0488757
CEACAM20	7.709	7.201	0.727	0.2	0.000511285	0.0157911	0.00134484	0.042536
PACS2	9.304	8.581	0.725	0.17	5.21e-05	0.00357809	0.000260416	0.020356
SLC3A2	10.91	10.248	0.722	0.17	6.60348e-05	0.00417949	0.000416369	0.0248619
USP54	10.155	9.463	0.696	0.2	0.000656682	0.0185895	0.00165584	0.0466719
RNASEH2A	12.372	11.605	0.675	0.17	0.000128307	0.0066141	0.00055451	0.0286533
TDRKH	6.16	5.407	0.67	0.19	0.000586041	0.0171738	0.00151408	0.0448301
URB2	9.007	8.34	0.666	0.15	1.50727e-05	0.00147947	0.00014895	0.0152974
C1ORF31	12.087	11.456	0.647	0.13	2.76684e-06	0.000413027	4.0124e-05	0.00816443
A_33_P3321923	13.896	13.311	0.646	0.17	0.00033925	0.012533	0.000880064	0.0357045
A_33_P3239184	11.555	11.139	0.646	0.16	0.000109847	0.00597788	0.000396687	0.0243413
DPH3P1	8.953	8.383	0.644	0.18	0.000442249	0.0145361	0.000982168	0.0375277
WDR46	8.739	8.143	0.643	0.15	3.47975e-05	0.00264314	0.000137355	0.0150643
CKAP2	8.003	7.381	0.639	0.18	0.000515978	0.0158676	0.00128825	0.0417008
AEN	8.282	7.719	0.635	0.18	0.000464739	0.0149377	0.00108511	0.0392684
MAP3K9	6.688	5.975	0.634	0.18	0.000668065	0.0187968	0.00139647	0.0431385
LRRC8B	8.878	8.229	0.634	0.16	0.000186395	0.00850979	0.000725512	0.0330415
CENPN	9.962	9.335	0.633	0.18	0.000451801	0.0146706	0.00126086	0.0415302
LSM4	10.987	10.329	0.629	0.16	0.000206494	0.00911458	0.00183177	0.0497931
C15ORF23	11.333	10.668	0.628	0.17	0.000358785	0.0130719	0.00106329	0.0388057
TBCE	11.154	10.538	0.624	0.13	3.32398e-06	0.000473194	5.13031e-05	0.00942574
C1ORF55	7.856	7.219	0.601	0.12	2.54518e-06	0.000389755	4.87365e-05	0.00931378
A_33_P3403356	9.097	8.473	0.598	0.15	7.70756e-05	0.00467482	0.000214991	0.0184911
HAUS8	9.299	8.689	0.586	0.15	0.000155992	0.00762091	0.000650282	0.0310633
A_24_P647682	8.835	8.414	0.582	0.16	0.000520934	0.0159062	0.00116354	0.0402763
IER2	14.983	14.372	0.58	0.15	0.000229218	0.00979366	0.00107712	0.0390451
A_33_P3393931	4.247	3.664	0.579	0.15	0.000193402	0.00871277	0.00112285	0.0399617
ZIC3	2.984	2.402	0.578	0.14	9.13758e-05	0.00521011	0.000822601	0.034604
GAPDH	16.002	15.474	0.574	0.16	0.000635128	0.0181785	0.00130041	0.041784
MVD	9.507	8.879	0.573	0.17	0.000881444	0.0223966	0.00182881	0.0497931
NACC1	11.324	10.751	0.572	0.11	1.17967e-06	0.0002149	3.63403e-05	0.00773436
SLC24A2	3.085	2.512	0.572	0.13	2.49648e-05	0.00210448	0.00154977	0.0453277
CCNJ	7.707	7.177	0.572	0.16	0.000533086	0.016117	0.00113227	0.0399901
TKT	14.74	14.186	0.56	0.14	0.00014897	0.00734461	0.00050737	0.0276112
RBM34	9.026	8.44	0.554	0.13	6.7852e-05	0.00423996	0.000448055	0.0256154
PIAS2	9.168	8.602	0.551	0.15	0.000417843	0.014212	0.00146589	0.0442411
FLAD1	10.421	9.817	0.547	0.15	0.000534734	0.0161218	0.00160812	0.0460908
LOC100128851	8.416	8.042	0.545	0.15	0.000350015	0.0128226	0.000809846	0.0343362
A_33_P3280549	8.856	8.483	0.545	0.16	0.00102697	0.0247893	0.00165879	0.0466719
TSNAX	8.872	8.412	0.535	0.14	0.000149712	0.00736432	0.000551746	0.0286481
EEF1E1	10.489	9.97	0.534	0.14	0.000200879	0.00892168	0.0011497	0.0399901
DDA1	9.794	9.238	0.534	0.12	9.18859e-06	0.00100774	0.000433694	0.0254718
GON4L	10.454	9.96	0.528	0.15	0.000472029	0.0150545	0.00128536	0.0417008
NOL6	8.313	7.816	0.527	0.15	0.000428122	0.014246	0.00137772	0.0429706
PATL1	9.005	8.504	0.525	0.13	7.93257e-05	0.00473662	0.000274875	0.0209529
KRTAP9-7	4.006	3.477	0.524	0.14	0.000424219	0.014246	0.00159765	0.0460114
EGLN1	10.917	10.46	0.524	0.15	0.00065724	0.0185895	0.00139674	0.0431385
CHMP4B	11.092	10.541	0.524	0.15	0.000812008	0.0211715	0.00161699	0.0462039
TAF5L	5.567	5.058	0.521	0.13	0.000121031	0.00636108	0.000538086	0.0284194
ODF2	9.016	8.485	0.518	0.14	0.000439405	0.0145097	0.00136441	0.0428167
C1ORF124	7.583	7.064	0.514	0.13	0.000127282	0.00658352	0.000635508	0.0307093
TMEM206	8.58	8.1	0.507	0.14	0.000531507	0.0161042	0.00126124	0.0415302
LOC128322	8.012	7.512	0.499	0.14	0.000506368	0.0156843	0.00135321	0.042652
CU676483	8.3	7.766	0.497	0.14	0.000649917	0.0184424	0.0014279	0.0436145
OSTCP1	7.123	6.939	0.493	0.14	0.000500924	0.0156283	0.00165061	0.0466719
SLC25A5	14.833	14.373	0.489	0.13	0.000387004	0.013683	0.000990381	0.0376135
THC2520792	10.863	10.574	0.488	0.12	0.000140975	0.00704743	0.00098996	0.0376135
B3GALNT2	8.429	7.88	0.487	0.13	0.000242132	0.0100967	0.000803688	0.0341424
TOMM20	12.055	11.574	0.484	0.12	7.64534e-05	0.00466338	0.000333082	0.0233222
LHPP	10.082	9.524	0.479	0.13	0.00055146	0.0164641	0.00111602	0.0398704
RAB4A	9.082	8.65	0.477	0.14	0.00100908	0.0245653	0.00146051	0.0441562
SYNCRIP	11.296	10.827	0.476	0.11	1.83257e-05	0.00167629	0.000150156	0.0152974
POTEKP	14.396	13.99	0.468	0.13	0.000354255	0.0129288	0.000956277	0.037285
PAXIP1	10.409	9.912	0.466	0.12	0.000291786	0.0113651	0.000943144	0.0371997
GGA1	9.173	8.758	0.46	0.12	0.000193998	0.00871277	0.000649137	0.0310633
TMEM183B	11.462	10.953	0.457	0.11	0.000120676	0.00635797	0.000482806	0.0270156
IWS1	6.477	6.072	0.457	0.15	0.00282333	0.0467928	0.00165776	0.0466719
FARSB	9.025	8.607	0.447	0.12	0.00049413	0.0154612	0.00159108	0.0459701
TIMM23	10.916	10.449	0.442	0.12	0.000247807	0.0102632	0.000679347	0.03183
CTU2	8.539	8.08	0.441	0.12	0.000331225	0.0123926	0.000934963	0.0371101
ACBD3	7.309	6.88	0.436	0.12	0.000408921	0.0140868	0.00108866	0.0393308
MAGOH	11.262	10.795	0.436	0.11	0.000113193	0.00612897	0.000588516	0.0294889
ASNA1	10.457	10.02	0.435	0.11	6.89312e-05	0.00429168	0.000485313	0.0270156
MAP3K7	9.659	9.202	0.431	0.11	0.000109618	0.00597788	0.000413984	0.0247883
C19ORF69	7.521	7.141	0.425	0.1	7.72032e-05	0.00467482	0.00100535	0.0377816
MSTO1	9.419	9.011	0.425	0.12	0.000563125	0.0166965	0.00153814	0.0452928
FARSA	11.278	10.859	0.423	0.12	0.000423275	0.014246	0.00107612	0.0390451
ZNF428	10.887	10.447	0.422	0.12	0.000393071	0.0137613	0.000975655	0.0375182
A_33_P3305208	13.153	12.743	0.413	0.11	0.000264685	0.0106875	0.000763578	0.0336858
APH1A	10.181	9.703	0.406	0.11	0.000427959	0.014246	0.000973418	0.0375004
ZNF628	9.372	8.932	0.393	0.1	0.000161736	0.00781277	0.000548195	0.0285768
ZNF562	8.661	8.272	0.392	0.1	0.000181365	0.00834825	0.000664601	0.0314973
EIF4G1	11.667	11.276	0.391	0.11	0.000517224	0.0158832	0.00129393	0.0417008
WDR43	9.559	9.233	0.388	0.1	0.000289289	0.0113065	0.00093889	0.0371101
MAPRE1	11.125	10.776	0.38	0.11	0.000555261	0.0165317	0.00117999	0.0403308
GATAD2A	9.254	8.893	0.378	0.1	0.000251739	0.0103636	0.00126583	0.0415302
CLTA	13.534	13.172	0.376	0.11	0.000682677	0.0191299	0.00151012	0.0447745
ZNF200	9.051	8.682	0.366	0.1	0.000242366	0.0100967	0.000744708	0.0334272
BAX	12.705	12.381	0.36	0.1	0.000737616	0.0200771	0.00150937	0.0447745
NDUFAB1	13.237	12.891	0.337	0.09	0.000447062	0.0146064	0.0011762	0.0403308
OSTC	11.104	10.806	0.315	0.09	0.000935247	0.0232956	0.00174446	0.0483857
A_33_P3370515	17.306	17.59	-0.239	0.07	0.000664914	0.0187326	0.00176728	0.0488925
LOC100129138	7.374	7.708	-0.31	0.09	0.000831939	0.0215462	0.00160321	0.0460114
C2ORF42	7.561	7.906	-0.313	0.08	0.000241308	0.0100967	0.00127644	0.0415734
C19ORF6	11.868	12.389	-0.325	0.09	0.000781209	0.0205795	0.00143382	0.0436913
ZFP36L1	12.719	13.085	-0.341	0.1	0.000561709	0.0166775	0.0012823	0.0417008
XRN1	8.486	8.879	-0.381	0.1	0.000380971	0.0135969	0.00138477	0.0430782
C11ORF46	9.739	10.157	-0.384	0.11	0.00042007	0.0142402	0.000916041	0.0367373
ZBTB40	7.63	8.03	-0.385	0.11	0.00046047	0.0148846	0.00144329	0.0437587
WDR5B	4.243	4.669	-0.402	0.11	0.000296473	0.0114708	0.000981966	0.0375277
HERPUD2	8.296	8.655	-0.406	0.11	0.000364582	0.0132383	0.00124002	0.0414444
C5ORF41	7.803	8.222	-0.417	0.11	0.000191454	0.00868221	0.000521499	0.0278917
NFYB	7.887	8.238	-0.418	0.11	0.000138996	0.0069973	0.00043941	0.0255245
PCF11	9.498	9.925	-0.423	0.11	0.000252147	0.0103636	0.000770095	0.0337317
MLL5	9.594	10.061	-0.436	0.12	0.00052024	0.0159062	0.00142081	0.0435067
CCDC142	8.501	8.936	-0.443	0.11	0.000109778	0.00597788	0.000433204	0.0254718
TRADD	12.298	12.719	-0.445	0.12	0.00021214	0.00928749	0.000792268	0.0340151
ST3GAL2	8.881	9.424	-0.446	0.13	0.00083417	0.021578	0.00178798	0.0490861
FAM98C	9.727	10.114	-0.448	0.11	0.000141593	0.00706192	0.000471804	0.0267596
SLC39A13	12.019	12.495	-0.449	0.12	0.000394681	0.0137677	0.000997978	0.0376303
CEP120	5.213	5.685	-0.458	0.12	0.000180901	0.00834825	0.000661657	0.0314668
ZBTB4	9.308	9.774	-0.463	0.12	0.000157639	0.00766653	0.00049815	0.0275226
CBX7	8.765	9.274	-0.463	0.13	0.000395174	0.0137677	0.000938022	0.0371101
MAP3K4	7.75	8.147	-0.472	0.13	0.000502536	0.0156331	0.0012058	0.0408831
ZNF688	9.8	10.244	-0.475	0.11	6.38155e-05	0.00411945	0.000345726	0.0236902
EZH1	9.217	9.741	-0.479	0.14	0.000582504	0.0171293	0.00133114	0.0422661
MARCH9	10.001	10.46	-0.485	0.15	0.00210743	0.0389581	0.00130343	0.0418188
POLD4	13.542	13.946	-0.499	0.12	9.4965e-05	0.00534389	0.00039007	0.0242924
SPOP	9.07	9.545	-0.508	0.12	6.97199e-05	0.00431902	0.000377934	0.0240357
HAR1A	6.282	6.809	-0.508	0.14	0.00030617	0.0116923	0.0011937	0.0406652
WDR81	11.922	12.498	-0.509	0.14	0.000267841	0.0107017	0.000954604	0.037285
STAT5B	8.917	9.503	-0.512	0.14	0.00048748	0.0153292	0.00138785	0.0431117
C5ORF45	10.595	11.092	-0.513	0.14	0.000518508	0.0158999	0.00112277	0.0399617
IDS	6.465	7.015	-0.514	0.14	0.000228616	0.00978949	0.000723437	0.0330415
LOC100507317	8.058	8.619	-0.517	0.14	0.000272066	0.0108456	0.000833017	0.0349737
KCTD11	8.435	8.896	-0.527	0.13	0.000119892	0.00634779	0.000558569	0.0287938
ANKRD44	5.02	5.64	-0.53	0.15	0.000389307	0.0137013	0.000859621	0.0353316
CTC1	6.699	7.19	-0.542	0.16	0.000741004	0.0201119	0.00157737	0.0456812
PPM1M	8.038	8.62	-0.546	0.15	0.000390064	0.0137013	0.000904427	0.0365295
CLK4	7.034	7.561	-0.56	0.15	0.000241947	0.0100967	0.000739281	0.0333157
LTBP3	6.228	6.799	-0.561	0.16	0.00074998	0.0203043	0.00126042	0.0415302
CYGB	12.71	13.497	-0.563	0.16	0.000586415	0.0171738	0.000910943	0.0366012
CLK1	8.344	8.966	-0.571	0.14	6.52978e-05	0.00416511	0.000308939	0.0224356
XYLT2	11.247	11.808	-0.575	0.14	0.00010791	0.00595479	0.000486372	0.0270156
TXNDC11	8.543	9.085	-0.577	0.16	0.000384443	0.0136595	0.00127125	0.0415302
CLDN15	6.136	6.772	-0.586	0.17	0.00076454	0.0204664	0.00167195	0.0469195
NR3C1	9.76	10.382	-0.59	0.16	0.000227171	0.00976656	0.000871502	0.0355862
NKD2	5.581	6.151	-0.598	0.18	0.000885751	0.0224529	0.00183781	0.0497931
ABTB1	10.238	10.853	-0.601	0.14	5.77899e-05	0.00382376	0.000332088	0.0233222
TBC1D2B	10.684	11.273	-0.606	0.14	2.79133e-05	0.00225573	0.000178588	0.0169374
ENST00000429214	5.255	5.792	-0.608	0.15	0.000138995	0.0069973	0.000480559	0.0270156
PCNX	8.945	9.627	-0.611	0.14	3.65869e-05	0.00272182	0.000132009	0.0148178
CNOT6L	8.366	8.981	-0.616	0.11	7.51135e-08	2.0183e-05	6.31494e-06	0.00297476
AHSA2	7.717	8.431	-0.64	0.13	3.2449e-06	0.000468118	6.86929e-05	0.0105326
SCARNA13	6.882	7.526	-0.64	0.16	7.47252e-05	0.00460256	0.000362196	0.0237371
YPEL3	8.609	9.232	-0.643	0.14	5.56286e-06	0.000720356	6.27946e-05	0.0102253
SIGIRR	8.321	8.948	-0.644	0.17	0.000333649	0.01243	0.00103177	0.0381136
SNX1	9.01	9.773	-0.646	0.19	0.000982401	0.0241345	0.00183809	0.0497931
CD101	2.21	2.913	-0.648	0.16	0.000108105	0.00595479	0.000358839	0.0237371
STIM2	6.26	6.965	-0.649	0.16	0.0001358	0.00688482	0.000617545	0.03026
FLJ39639	4.837	5.524	-0.66	0.18	0.000319817	0.0120189	0.00123632	0.0413956
SMAD3	7.806	8.432	-0.663	0.18	0.000390083	0.0137013	0.00157632	0.0456812
SKI	7.788	8.456	-0.667	0.15	1.69086e-05	0.00160826	0.000134419	0.0148178
CRY2	9.291	9.939	-0.668	0.16	3.58248e-05	0.00268324	0.000226519	0.0189657
LOC100134937	6.326	7.087	-0.669	0.18	0.000294098	0.0114321	0.000693792	0.0322935
DENND4A	5.361	6.023	-0.67	0.19	0.000474231	0.0151023	0.00141805	0.0434843
ENST00000390443	2.808	3.531	-0.67	0.18	0.000429787	0.0142572	0.00118167	0.0403308
DOK1	10.995	11.666	-0.67	0.17	0.000186459	0.00850979	0.000679416	0.03183
FOXO1	8.678	9.409	-0.674	0.19	0.000637434	0.0181785	0.00117708	0.0403308
C1ORF63	8.649	9.343	-0.674	0.17	0.000139621	0.00700424	0.000495517	0.0274527
PPAP2A	10.047	10.721	-0.68	0.17	0.000160309	0.00776129	0.000504816	0.0276112
PLCXD2	4.839	5.596	-0.681	0.14	4.48538e-06	0.000611403	0.000225306	0.0189657
CCNDBP1	8.829	9.583	-0.688	0.16	2.18503e-05	0.00187877	0.000308733	0.0224356
APOBEC3D	5.715	6.451	-0.703	0.2	0.000504989	0.0156641	0.00129699	0.0417367
LSP1	11.226	11.932	-0.707	0.19	0.000248272	0.0102632	0.000814559	0.034468
PPP2R3B-AS1	5.933	6.663	-0.718	0.2	0.000398771	0.0138481	0.00161851	0.0462039
TNFSF12	8.762	9.529	-0.72	0.17	3.96572e-05	0.00290946	0.000258746	0.020356
STAMBPL1	6.657	7.508	-0.726	0.2	0.000534742	0.0161218	0.00117821	0.0403308
FLJ38109	5.018	5.785	-0.729	0.21	0.000854846	0.0219806	0.00163876	0.0464878
LOC91450	5.623	6.371	-0.729	0.21	0.000773257	0.0205621	0.00169409	0.0472936
IL16	6.882	7.707	-0.736	0.18	5.50631e-05	0.00369886	0.000254335	0.0202488
ENST00000390428	4.358	5.115	-0.74	0.16	7.75516e-06	0.000886729	8.55734e-05	0.0117842
CTSH	13.609	14.304	-0.741	0.2	0.000416127	0.014212	0.00114731	0.0399901
NLRC3	9.731	10.543	-0.743	0.22	0.000777583	0.0205795	0.00166265	0.0467193
ENST00000390440	3.394	4.107	-0.748	0.21	0.000480232	0.0151885	0.00122892	0.041353
LDB2	4.386	5.089	-0.75	0.21	0.000466822	0.0149773	0.00131807	0.0420374
LOC285972	3.742	4.515	-0.758	0.18	4.70114e-05	0.0033133	0.000373225	0.0239488
GZMM	8.093	8.893	-0.764	0.22	0.000608406	0.0175312	0.0014096	0.0433487
C11ORF35	9.281	10.026	-0.771	0.18	4.86553e-05	0.00338477	0.000268905	0.0207182
FLJ10038	4.559	5.392	-0.775	0.2	0.000229624	0.00979366	0.000362125	0.0237371
A_33_P3213311	2.731	3.576	-0.778	0.21	0.000350151	0.0128226	0.000973447	0.0375004
THAP2	4.156	4.921	-0.781	0.21	0.000272451	0.0108456	0.000800748	0.0341424
ADAMTSL1	2.835	3.625	-0.784	0.22	0.000451383	0.0146706	0.000619389	0.03026
SIGLECP3	3.616	4.433	-0.785	0.18	2.99943e-05	0.00238799	0.000126435	0.0146902
LIME1	7.713	8.471	-0.785	0.19	5.02395e-05	0.00348371	0.000127832	0.0146902
CYLD	6.97	7.806	-0.794	0.19	4.54304e-05	0.00323368	0.000510992	0.0277381
DGKE	3.325	4.082	-0.805	0.2	8.45237e-05	0.00492391	0.000437764	0.0255245
AK096443	5.578	6.417	-0.811	0.21	0.000239987	0.0100954	0.000773619	0.0337317
NEXN	5.875	6.618	-0.812	0.23	0.000693837	0.0193196	0.00126899	0.0415302
ENST00000390449	3.697	4.509	-0.812	0.22	0.000347832	0.0128031	0.000781745	0.0338618
FUT7	5.373	6.195	-0.821	0.22	0.000300808	0.0115881	0.00113199	0.0399901
ENST00000444919	3.355	4.181	-0.831	0.22	0.000216723	0.00943051	0.000439477	0.0255245
FOXP3	3.083	3.904	-0.837	0.19	3.35092e-05	0.00257255	0.000211896	0.0184099
LINC00324	5.244	6.105	-0.845	0.24	0.000549771	0.0164474	0.00120006	0.0407669
AMIGO1	6.222	7.051	-0.846	0.23	0.000336668	0.0124776	0.000857349	0.0353198
CRISPLD2	4.533	5.296	-0.855	0.24	0.000462188	0.0149055	0.00100837	0.0378289
ABCC9	3.14	3.98	-0.858	0.23	0.000379237	0.0135868	0.00105283	0.0386205
FAT4	2.831	3.638	-0.863	0.21	5.67861e-05	0.00377918	0.000326351	0.0231526
ABHD15	5.859	6.75	-0.863	0.18	7.27597e-06	0.000854668	0.000195511	0.0178838
LY9	6.555	7.498	-0.869	0.25	0.000822218	0.0213819	0.00179937	0.0492729
BTNL9	3.728	4.594	-0.87	0.23	0.000236977	0.0100277	0.000543345	0.0284445
DEPTOR	7.227	7.992	-0.879	0.25	0.000593006	0.0173432	0.00124225	0.0414444
LOC441179	3.534	4.336	-0.881	0.19	6.90167e-06	0.000825937	9.19865e-05	0.0122058
VEGFC	7.779	8.586	-0.885	0.22	0.000129141	0.00663393	0.00050487	0.0276112
DGKA	7.092	7.988	-0.889	0.19	6.59767e-06	0.00081042	7.16918e-05	0.0106374
PLCL2	6.623	7.54	-0.89	0.22	8.05726e-05	0.0047845	0.00036893	0.0238871
GNLY	6.974	7.86	-0.891	0.25	0.000598796	0.0174178	0.000994253	0.0376303
MADCAM1	2.893	3.845	-0.894	0.27	0.0010216	0.0247579	0.00180613	0.0493325
ENST00000390361	4.716	5.651	-0.894	0.24	0.000390935	0.0137089	0.00109433	0.0394692
CD247	6.648	7.59	-0.897	0.21	4.81953e-05	0.00336366	0.000267072	0.0207182
LINC00341	10.057	10.987	-0.898	0.24	0.000317636	0.0119751	0.000750087	0.0335215
KIAA0748	6.379	7.323	-0.911	0.18	1.71626e-06	0.0002928	5.78949e-05	0.00987706
CXCR3	8.34	9.259	-0.92	0.26	0.000594926	0.0173757	0.00142839	0.0436145
HS3ST3B1	3.371	4.24	-0.923	0.24	0.000213168	0.00931353	0.000425097	0.0252428
DENND3	7.011	7.93	-0.923	0.26	0.000490584	0.015395	0.00147023	0.0442633
PIK3CG	7.871	8.765	-0.924	0.26	0.000570017	0.0168543	0.00127397	0.0415559
PIWIL4	5.992	6.873	-0.925	0.24	0.000248201	0.0102632	0.000864776	0.0354756
XLOC_L2_009639	2.995	3.956	-0.925	0.24	0.000195754	0.00875474	0.000600338	0.0297347
GATA6	5.798	6.614	-0.932	0.26	0.000491575	0.0154036	0.00180393	0.0493325
CLEC4A	7.002	7.97	-0.938	0.25	0.000297625	0.0114861	0.000779115	0.0338408
TRANK1	7.167	8.108	-0.942	0.26	0.000373518	0.0134491	0.00111458	0.0398704
SNORD3B-1	13.34	14.391	-0.945	0.25	0.000265411	0.0106875	0.00126402	0.0415302
OLFML1	4.638	5.522	-0.945	0.24	0.000119836	0.00634779	0.000385177	0.0242098
STK17A	4.471	5.432	-0.945	0.26	0.000497954	0.0155582	0.00102351	0.0380646
ADAM19	7.041	7.956	-0.946	0.27	0.000747867	0.0202726	0.0013727	0.0429469
NAALADL1	4.65	5.637	-0.949	0.24	0.000170433	0.00810537	0.000507055	0.0276112
CYSLTR1	6.378	7.243	-0.95	0.26	0.000318094	0.0119751	0.000925415	0.0370119
ANO1	4.208	5.003	-0.953	0.27	0.000482047	0.015216	0.0013225	0.0420915
LOC643733	7.597	8.562	-0.954	0.25	0.000183641	0.00843491	0.000666881	0.0314973
ANTXR2	6.809	7.72	-0.957	0.23	4.74696e-05	0.00332413	0.00028873	0.0212555
CR594811	7.919	8.96	-0.96	0.28	0.00083836	0.0216603	0.00168589	0.0471259
NAPSA	9.138	10.103	-0.962	0.3	0.00157654	0.0322956	0.00179702	0.0492714
LAT	9.981	11.029	-0.963	0.23	5.78118e-05	0.00382376	0.000270916	0.0207986
MYO15B	5.743	6.695	-0.965	0.23	4.3571e-05	0.00313245	0.00027373	0.0209399
SAMD3	3.858	4.827	-0.965	0.28	0.000899639	0.0227246	0.0017841	0.0490423
C9ORF139	5.184	6.212	-0.971	0.2	5.52924e-06	0.000720343	0.000180123	0.0169821
WISP1	2.886	3.811	-0.972	0.27	0.000457289	0.014804	0.00135018	0.042619
WNT10A	6.172	7.061	-0.973	0.28	0.000765871	0.0204673	0.00167818	0.0470208
TNFRSF25	6.772	7.689	-0.976	0.25	0.000195898	0.00875474	0.000516124	0.0278917
SPN	6.103	7.082	-0.981	0.22	2.57805e-05	0.00214798	0.000158754	0.0157558
P2RY13	4.189	5.21	-0.983	0.29	0.000942586	0.0233342	0.00167994	0.0470208
RASL11B	5.135	5.936	-0.983	0.27	0.000478703	0.0151773	0.00137931	0.0429706
GPR132	6.623	7.65	-0.984	0.28	0.000565353	0.0167394	0.00113451	0.0399901
PSTPIP1	9.104	10.092	-0.985	0.29	0.000829342	0.0215049	0.00170666	0.0475827
CD28	5.192	6.246	-0.987	0.25	0.000164239	0.00788053	0.000430801	0.0254409
RORA	6.949	7.87	-0.99	0.23	3.28191e-05	0.0025286	0.000714985	0.0330415
SATB1	7.923	8.919	-0.994	0.26	0.000266522	0.0106887	0.000744865	0.0334272
PLSCR4	5.535	6.551	-0.996	0.28	0.000447415	0.0146064	0.00101038	0.0378381
P2RY14	6.445	7.479	-1.007	0.28	0.000387015	0.013683	0.000905761	0.0365295
HOXA9	5.451	6.513	-1.016	0.24	5.99624e-05	0.00393695	0.000167382	0.0164295
LGI2	3.408	4.418	-1.019	0.23	1.8081e-05	0.00166427	0.000142308	0.0151839
P2RY10	4.882	5.938	-1.019	0.27	0.00027348	0.0108664	0.000582081	0.0293859
CLEC4M	5.101	6.14	-1.021	0.29	0.000679394	0.0190656	0.00183921	0.0497931
AGBL2	4.455	5.435	-1.023	0.26	0.000143105	0.00712082	0.000522904	0.0278917
C7ORF10	3.951	4.953	-1.023	0.26	0.000148612	0.00734383	0.000583594	0.0293859
CAMK4	5.447	6.541	-1.025	0.28	0.000427933	0.014246	0.000957448	0.037285
MPEG1	8.197	9.329	-1.025	0.29	0.000660878	0.0186679	0.00154181	0.0453277
EMILIN1	12.075	13.148	-1.025	0.28	0.000334898	0.0124382	0.000764732	0.0336858
COL6A3	5.574	6.563	-1.041	0.28	0.000383029	0.0136318	0.000971686	0.0375004
CD2	8.497	9.58	-1.042	0.29	0.000405157	0.0140246	0.000870651	0.0355862
FBN1	4.228	5.268	-1.042	0.25	7.82772e-05	0.00471572	0.000379133	0.0240408
DACT1	6.324	7.315	-1.057	0.29	0.00033933	0.012533	0.00155729	0.045396
FLT3LG	6.306	7.371	-1.065	0.26	6.27301e-05	0.0040862	0.000348725	0.0237221
RAB37	6.45	7.508	-1.066	0.29	0.000425725	0.014246	0.00103526	0.038115
PLD4	4.751	5.845	-1.067	0.29	0.000397169	0.0138148	0.000930746	0.0371101
LAMA3	4.429	5.402	-1.072	0.22	3.59671e-06	0.000502044	7.48081e-05	0.0109393
CLEC2B	6.273	7.386	-1.078	0.29	0.000370391	0.0133589	0.00101976	0.0380646
NLRP1	5.158	6.26	-1.082	0.27	9.63864e-05	0.00540972	0.000321794	0.022981
CCR2	4.352	5.464	-1.084	0.31	0.000723097	0.0198332	0.00148186	0.0443449
UBASH3A	4.365	5.491	-1.084	0.3	0.000427194	0.014246	0.000968049	0.037494
STAT4	5.333	6.475	-1.097	0.31	0.000550134	0.0164474	0.00114864	0.0399901
CLEC10A	6.797	7.992	-1.105	0.3	0.000374714	0.0134697	0.000978162	0.0375277
SSC5D	6.621	7.613	-1.111	0.26	3.03465e-05	0.00239827	0.000211033	0.0184099
IL3RA	8.152	9.233	-1.112	0.29	0.000187331	0.00853152	0.000581456	0.0293859
SH2D1A	4.221	5.428	-1.128	0.31	0.000340645	0.0125601	0.000841799	0.0350411
ARHGAP9	9.534	10.727	-1.135	0.33	0.000928091	0.023198	0.00173433	0.0481668
LOC339524	4.463	5.645	-1.151	0.27	4.31513e-05	0.00313245	0.000194581	0.0178748
GVINP1	5.204	6.44	-1.153	0.34	0.00086139	0.0220172	0.00160128	0.0460114
ENST00000390394	4.881	6.104	-1.157	0.34	0.000803141	0.0210218	0.00155197	0.0453277
LOC100130992	3.194	4.305	-1.165	0.26	1.81005e-05	0.00166427	0.000112294	0.0138771
COL3A1	7.975	9.067	-1.177	0.32	0.000381416	0.0135969	0.00114017	0.0399901
PGM5	4.064	5.203	-1.185	0.34	0.000718388	0.0197474	0.00134315	0.042536
CCL17	7.163	8.377	-1.19	0.33	0.000502503	0.0156331	0.00131572	0.0420248
HLA-DPA1	12.861	14.105	-1.191	0.34	0.000576291	0.0169931	0.0012939	0.0417008
C1R	10.986	12.133	-1.193	0.3	0.000116364	0.00622228	0.00050062	0.0275226
CBLN3	7.13	8.32	-1.204	0.22	3.43112e-07	7.45877e-05	5.07612e-05	0.00942574
ENST00000451368	2.908	4.094	-1.205	0.31	0.000163901	0.00788053	0.000522461	0.0278917
SYNPO2	6.063	7.203	-1.211	0.35	0.000885575	0.0224529	0.00177021	0.0489107
SEMA3A	2.627	3.946	-1.215	0.35	0.000780377	0.0205795	0.00177558	0.0489191
C8ORF80	4.619	5.807	-1.217	0.29	6.32401e-05	0.00409461	0.000605423	0.029849
SCARNA17	11.394	12.667	-1.217	0.31	0.000159553	0.00774212	0.000602666	0.0297814
RIMBP3	7.658	8.888	-1.222	0.24	1.23956e-06	0.000217288	8.6616e-05	0.0117842
IGLL1	10.14	11.427	-1.222	0.32	0.000254754	0.0104507	0.000999578	0.0376303
GPA33	2.945	4.125	-1.222	0.33	0.000364207	0.0132383	0.00118201	0.0403308
RAI2	5.758	6.89	-1.225	0.24	1.1768e-06	0.0002149	4.026e-05	0.00816443
HLA-DPB1	12.112	13.397	-1.232	0.32	0.000224194	0.00967724	0.00067966	0.03183
BACH2	5.154	6.443	-1.236	0.3	6.50483e-05	0.00416154	0.000205599	0.0182763
CCDC80	5.944	7.173	-1.237	0.27	1.21565e-05	0.00126107	9.61628e-05	0.012528
PTPN7	8.495	9.767	-1.242	0.36	0.000723356	0.0198332	0.00148325	0.0443449
MAP4K1	8.316	9.641	-1.25	0.32	0.000180263	0.00834825	0.000517514	0.0278917
SNX20	5.107	6.406	-1.252	0.31	8.5446e-05	0.00496418	0.000323357	0.0230162
CD3E	5.264	6.598	-1.253	0.34	0.000370052	0.0133589	0.000873189	0.0355862
COL12A1	7.401	8.581	-1.257	0.32	0.000135394	0.00688046	0.000484901	0.0270156
PRKCQ	4.046	5.344	-1.259	0.32	0.000121627	0.00636132	0.00037729	0.0240357
CD7	5.939	7.265	-1.264	0.3	6.00725e-05	0.00393695	0.00023598	0.0193612
PTGDR	4.021	5.255	-1.267	0.27	5.4343e-06	0.000720343	5.27022e-05	0.00944072
INMT	2.919	4.162	-1.269	0.29	2.06268e-05	0.00181719	0.000284411	0.0212555
ENST00000390400	3.732	5.038	-1.273	0.31	6.90789e-05	0.00429168	0.000438906	0.0255245
CCL11	2.375	3.596	-1.283	0.29	2.00282e-05	0.00179787	0.00162404	0.0462476
SLAMF6	4.925	6.275	-1.285	0.37	0.000636183	0.0181785	0.0014454	0.043761
AEBP1	10.701	12.101	-1.294	0.32	8.14473e-05	0.00479147	0.000646397	0.0310155
SCT	3.404	4.565	-1.297	0.3	3.02517e-05	0.00239827	0.000344886	0.0236902
AQP1	9.259	10.577	-1.311	0.27	3.47953e-06	0.000488863	4.19244e-05	0.00842249
PLAC8	3.861	5.207	-1.316	0.29	1.10081e-05	0.00117143	8.35693e-05	0.0117842
ITK	4.467	5.903	-1.318	0.38	0.000739848	0.0201059	0.00137418	0.0429469
C1S	11.002	12.302	-1.321	0.33	9.30232e-05	0.00526755	0.00038774	0.0242667
NNMT	11.366	12.573	-1.325	0.35	0.000219277	0.00952238	0.000752577	0.0335631
IL18R1	4.129	5.459	-1.343	0.32	5.38854e-05	0.00364251	0.000211222	0.0184099
CPXM2	4.912	6.198	-1.344	0.34	0.000122251	0.00637844	0.00041171	0.0247668
ATP2A3	6.593	7.884	-1.348	0.3	1.62906e-05	0.00157033	0.000128477	0.0146902
FAM65C	4.953	6.204	-1.355	0.34	0.000116942	0.00623769	0.00044639	0.0256154
IRF8	9.194	10.592	-1.359	0.34	0.000110462	0.0059962	0.000374644	0.0239683
GAS6	6.105	7.401	-1.361	0.27	1.82841e-06	0.000309476	8.11487e-05	0.0115521
G0S2	7.828	9.153	-1.363	0.33	8.08421e-05	0.00478728	0.000372689	0.0239488
CYS1	4.272	5.476	-1.364	0.33	6.42261e-05	0.00413355	0.000362103	0.0237371
P2RX1	3.678	5.049	-1.364	0.29	6.23189e-06	0.000783396	5.90488e-05	0.00993446
ADAMTSL2	5.993	7.208	-1.368	0.28	3.40956e-06	0.000482184	0.00012389	0.0146588
ENST00000390381	3.649	5.08	-1.37	0.36	0.000264082	0.0106875	0.000735676	0.0333157
NCR3	5.252	6.657	-1.379	0.29	6.93135e-06	0.000825937	6.8994e-05	0.0105326
THC2502506	8.022	9.443	-1.39	0.33	4.74744e-05	0.00332413	0.000278024	0.0209872
TMEM176B	10.212	11.586	-1.392	0.37	0.000309984	0.0117728	0.000996809	0.0376303
LOC283663	8.511	9.956	-1.393	0.37	0.000234565	0.0099452	0.000757124	0.0335768
HLA-DRA	12.069	13.531	-1.393	0.36	0.000151983	0.00745897	0.000499945	0.0275226
FCRL1	4.549	6.032	-1.394	0.34	9.31182e-05	0.00526755	0.000939148	0.0371101
IL21R	8.549	9.927	-1.401	0.4	0.000755247	0.0203699	0.00159506	0.0460114
SVEP1	3.745	5.109	-1.401	0.25	9.85152e-08	2.52105e-05	1.55822e-05	0.00458843
CD48	7.769	9.262	-1.403	0.39	0.000524931	0.0159829	0.00114862	0.0399901
ENST00000425189	6.41	7.798	-1.403	0.38	0.000386841	0.013683	0.00147613	0.0443169
GSC	4.54	5.821	-1.407	0.4	0.000561432	0.0166775	0.00154648	0.0453277
FGF7	3.6	5.029	-1.408	0.26	4.09579e-07	8.63167e-05	1.425e-05	0.00435142
FAM151A	3.596	5.018	-1.41	0.38	0.000291847	0.0113651	0.00134558	0.042536
VCAM1	5.821	7.276	-1.411	0.32	2.85661e-05	0.00229126	0.000170574	0.0165913
RSPO3	4.135	5.494	-1.411	0.28	1.86937e-06	0.000313937	6.95771e-05	0.0105326
HLA-DQB2	9.182	10.642	-1.425	0.37	0.000215246	0.00938523	0.000596704	0.0296915
C2ORF89	4.473	5.976	-1.427	0.35	8.86447e-05	0.00508135	0.000366689	0.0238859
TNFSF11	3.038	4.47	-1.428	0.25	1.08072e-07	2.73308e-05	1.1376e-05	0.00382092
TNFRSF4	7.638	9.048	-1.428	0.28	1.17336e-06	0.0002149	3.18134e-05	0.00713584
GREM1	3.44	4.804	-1.434	0.35	7.64185e-05	0.00466338	0.000355402	0.0237371
LRMP	8.755	10.259	-1.441	0.37	0.000135376	0.00688046	0.000426915	0.0252809
MMP23B	6.432	7.79	-1.441	0.23	8.14609e-09	3.30441e-06	6.36578e-06	0.00297476
CD96	5.882	7.402	-1.441	0.39	0.000304518	0.0116683	0.000772612	0.0337317
CD6	7.615	9.074	-1.448	0.42	0.000778665	0.0205795	0.001578	0.0456812
LUM	9.121	10.482	-1.45	0.34	3.71557e-05	0.00275413	0.000352519	0.0237371
ZAP70	6.752	8.264	-1.453	0.36	9.74424e-05	0.00545474	0.000368565	0.0238871
SCML4	3.709	5.314	-1.456	0.37	0.000134794	0.00688046	0.000412472	0.0247668
TMEM176A	9.465	10.835	-1.458	0.37	0.000156401	0.00762358	0.000666236	0.0314973
SELP	3.963	5.445	-1.46	0.34	4.33939e-05	0.00313245	0.000227054	0.0189657
COL14A1	4.128	5.585	-1.46	0.3	4.82431e-06	0.000648146	5.58926e-05	0.00987706
HLA-DRB5	11.756	13.307	-1.46	0.41	0.000464891	0.0149377	0.00114933	0.0399901
CD52	12.738	14.228	-1.461	0.41	0.000512333	0.0158007	0.00131062	0.0419244
LOC100131043	6.473	8.031	-1.466	0.36	8.15816e-05	0.00479147	0.000424891	0.0252428
HLA-DQA1	10.779	12.307	-1.473	0.42	0.000637298	0.0181785	0.00148569	0.0443561
SLIT2	4.053	5.458	-1.474	0.26	8.91745e-08	2.33768e-05	6.92118e-06	0.00316548
CYTIP	8.863	10.381	-1.477	0.39	0.000261064	0.0106285	0.000989439	0.0376135
PVRIG	9.41	10.957	-1.478	0.38	0.000172231	0.00815478	0.000779269	0.0338408
CLMP	6.146	7.57	-1.479	0.38	0.000179189	0.00834825	0.000695169	0.0322935
TRAF1	6.83	8.451	-1.48	0.27	3.84366e-07	8.18053e-05	3.06732e-05	0.00713584
SIT1	7.307	8.823	-1.483	0.43	0.0007794	0.0205795	0.001437	0.0436913
CD5	6.314	7.939	-1.484	0.43	0.000736618	0.0200771	0.00139257	0.0431336
TIGIT	5.885	7.443	-1.491	0.42	0.000602485	0.0174307	0.00124505	0.0414444
LAX1	5.723	7.241	-1.495	0.41	0.000369148	0.0133589	0.000947363	0.0372295
DIO3OS	2.257	3.684	-1.496	0.37	0.000114954	0.00617869	0.000542775	0.0284445
C16ORF54	7.448	9.013	-1.497	0.4	0.000265994	0.0106875	0.000695566	0.0322935
MEOX1	2.456	3.973	-1.508	0.29	1.24332e-06	0.000217288	0.000149026	0.0152974
TRAF3IP3	8.406	9.938	-1.508	0.42	0.000424925	0.014246	0.000933586	0.0371101
BTLA	5.231	6.807	-1.508	0.4	0.000283258	0.011158	0.0010598	0.038744
ENST00000414198	3.977	5.502	-1.509	0.39	0.000194149	0.00871277	0.000635729	0.0307093
IL32	9.284	10.729	-1.511	0.33	1.44871e-05	0.00143562	0.000151762	0.0153465
SKAP1	8.543	10.008	-1.513	0.43	0.000698302	0.0193802	0.00155179	0.0453277
IDO2	3.287	4.757	-1.516	0.34	1.81168e-05	0.00166427	0.00105043	0.0385982
TRAT1	4.355	5.962	-1.528	0.39	0.000127407	0.00658352	0.000398439	0.0243413
CD3G	7.717	9.296	-1.533	0.42	0.000380614	0.0135969	0.00092633	0.0370119
FMO1	4.925	6.44	-1.533	0.35	2.72637e-05	0.00221993	0.000207454	0.0182763
ANKRD29	4.667	6.223	-1.547	0.33	9.10052e-06	0.0010032	8.62083e-05	0.0117842
HLA-DQB1	10.397	11.999	-1.549	0.39	0.000108539	0.00595479	0.000372705	0.0239488
TSHZ2	4.533	6	-1.552	0.36	3.81234e-05	0.00281615	0.000199787	0.0181314
PTPRCAP	9.474	11.071	-1.556	0.38	8.79507e-05	0.0050686	0.000334433	0.0233408
GLT8D2	4.586	6.061	-1.562	0.36	3.18873e-05	0.00249254	0.000193716	0.0178718
AMICA1	9.476	11.124	-1.564	0.36	2.83683e-05	0.00228391	0.000340578	0.0236164
S1PR4	10	11.607	-1.567	0.38	8.40829e-05	0.00491154	0.000313336	0.0226784
GAPT	4.072	5.632	-1.57	0.36	2.68283e-05	0.00219278	0.000149125	0.0152974
IGF1	6.506	8.107	-1.594	0.35	1.03058e-05	0.00111323	0.000105454	0.0132564
ZNF831	5.727	7.396	-1.598	0.42	0.000201863	0.00894692	0.000543854	0.0284445
PODN	2.238	3.797	-1.612	0.27	3.58871e-08	1.11801e-05	4.7958e-06	0.00285934
FCRL2	5.757	7.412	-1.619	0.4	0.000106256	0.00588682	0.000767555	0.0337317
KCNA3	5.77	7.423	-1.629	0.36	1.22024e-05	0.00126107	0.00011582	0.013937
ACAP1	6.345	8.039	-1.633	0.39	6.61066e-05	0.00417949	0.000258527	0.020356
LOC651536	3.894	5.56	-1.638	0.46	0.00047501	0.0151047	0.00102192	0.0380646
TNFSF14	5.735	7.307	-1.646	0.36	1.44924e-05	0.00143562	0.000116055	0.013937
LOC100128420	2.934	4.576	-1.665	0.35	5.46674e-06	0.000720343	6.93843e-05	0.0105326
LOC654433	5.254	6.888	-1.675	0.45	0.000329901	0.0123762	0.000841239	0.0350411
SERPINF1	11.384	13.158	-1.68	0.38	2.10699e-05	0.00183368	0.00020103	0.0181569
CNR2	5.347	7.09	-1.68	0.37	1.71248e-05	0.00161453	0.000218187	0.0185382
SEMA3D	3.308	5.16	-1.681	0.43	0.000181174	0.00834825	0.000594371	0.0296915
RGL4	5.234	6.986	-1.684	0.42	0.000119435	0.00634779	0.000361804	0.0237371
CBFA2T3	8.032	9.65	-1.688	0.35	3.84588e-06	0.000533362	6.67267e-05	0.0104863
ENST00000360485	4.528	6.195	-1.69	0.38	1.61777e-05	0.00156647	0.000278254	0.0209872
FCER1A	2.153	3.859	-1.692	0.4	4.17177e-05	0.00303988	0.000388339	0.0242667
PROC	2.871	4.366	-1.692	0.46	0.000376521	0.013512	0.000855692	0.0353198
CTSG	4.315	6.098	-1.71	0.49	0.000714424	0.0196636	0.00157895	0.0456812
ANGPTL1	3.498	5.205	-1.72	0.34	2.04506e-06	0.000332489	2.61989e-05	0.00639968
ENST00000390285	7.698	9.433	-1.723	0.49	0.000642962	0.0183061	0.00164428	0.0465686
CD3D	9.466	11.214	-1.724	0.45	0.000196322	0.00875548	0.000587818	0.0294889
IL2RG	7.025	8.82	-1.739	0.39	2.0073e-05	0.00179787	0.000126875	0.0146902
ENST00000427632	2.544	4.265	-1.746	0.47	0.000306658	0.0116923	0.00114718	0.0399901
RHOH	9.161	10.795	-1.746	0.46	0.000231371	0.00982916	0.00062557	0.0304236
TNFRSF8	5.681	7.421	-1.758	0.31	7.29799e-08	1.98579e-05	1.38452e-05	0.00435142
PDGFRA	6.654	8.316	-1.759	0.33	5.93818e-07	0.000119636	4.93295e-05	0.00931378
ENST00000302481	4.904	6.644	-1.785	0.3	2.81334e-08	9.0262e-06	4.43096e-05	0.00881925
ENST00000390256	2.497	4.282	-1.806	0.5	0.000409644	0.0140891	0.00111658	0.0398704
TLR10	5.543	7.406	-1.807	0.43	5.37254e-05	0.00364251	0.000659447	0.0314312
IL7R	8.386	10.226	-1.807	0.45	0.000115153	0.00617869	0.000445798	0.0256154
2001-09-01	6.937	8.815	-1.809	0.45	0.000102202	0.00569155	0.000329511	0.0232235
CLEC4G	3.235	5.157	-1.841	0.5	0.000331784	0.0123926	0.00114332	0.0399901
AOC3	6.835	8.686	-1.861	0.29	2.68132e-09	1.17628e-06	6.14063e-06	0.00297476
TIFAB	6.651	8.606	-1.861	0.44	5.55557e-05	0.00370878	0.000283581	0.0212555
SELL	7.198	9.17	-1.877	0.44	3.55234e-05	0.00266997	0.000178861	0.0169374
TBC1D10C	10.397	12.319	-1.888	0.43	2.74017e-05	0.00222275	0.000238296	0.0194769
MZB1	7.268	9.133	-1.895	0.49	0.00018031	0.00834825	0.000569571	0.0292907
CCRL1	4.616	6.469	-1.897	0.38	2.55654e-06	0.000389755	5.71546e-05	0.00987706
ENST00000390556	4.777	6.669	-1.905	0.52	0.000416894	0.014212	0.00153635	0.0452928
IL33	5.695	7.737	-1.914	0.42	1.0552e-05	0.00113413	0.000112801	0.0138771
PNOC	7.127	9.088	-1.914	0.55	0.000759251	0.0204106	0.00152334	0.0450421
FST	4.975	6.918	-1.914	0.46	6.66801e-05	0.00420339	0.000296793	0.0217743
LOC100508196	7.031	8.977	-1.915	0.4	4.50957e-06	0.000611403	7.17538e-05	0.0106374
TPSD1	2.761	4.613	-1.934	0.43	1.88119e-05	0.00171348	0.000215843	0.0184911
MEOX2	2.326	4.335	-1.956	0.42	7.5756e-06	0.000878466	0.000130318	0.0148178
GPR18	5.332	7.362	-1.957	0.42	6.92633e-06	0.000825937	6.58433e-05	0.0104842
POSTN	7.239	9.213	-1.959	0.48	7.65804e-05	0.00466338	0.000404094	0.0244687
CD27	8.858	10.865	-1.966	0.44	2.02768e-05	0.00180859	0.000154519	0.0154491
ICOS	5.429	7.405	-1.966	0.43	1.32956e-05	0.00134812	0.000106775	0.0133444
CCL14	5.748	7.729	-1.967	0.47	5.32525e-05	0.00363402	0.000354179	0.0237371
WISP2	6.559	8.483	-1.969	0.52	0.000238546	0.0100633	0.000734612	0.0333157
CLIC5	5.776	7.695	-1.976	0.29	3.02071e-10	1.54603e-07	2.38064e-06	0.00213226
F10	4.189	6.086	-1.994	0.42	6.56766e-06	0.00081042	3.18683e-05	0.00713584
A23747	9.886	11.926	-2.004	0.45	1.9765e-05	0.00178516	0.000124112	0.0146588
ENST00000462693	3.091	5.14	-2.021	0.57	0.000579476	0.0170636	0.00125734	0.0415302
ENST00000390610	4.59	6.66	-2.021	0.56	0.000470248	0.0150534	0.0011629	0.0402763
SULF1	8.516	10.445	-2.023	0.38	5.95326e-07	0.000119636	3.14542e-05	0.00713584
ENST00000466254	10.342	12.414	-2.023	0.47	3.65932e-05	0.00272182	0.000190975	0.0176948
ABI3BP	3.338	5.377	-2.027	0.33	1.66339e-08	5.86168e-06	1.08834e-05	0.0038013
ABCA6	6.239	8.285	-2.037	0.43	6.00613e-06	0.000759457	7.66768e-05	0.011062
KLRB1	5.541	7.56	-2.039	0.4	1.05093e-06	0.000201704	3.18374e-05	0.00713584
TPSAB1	3.205	5.184	-2.055	0.41	1.95474e-06	0.00032573	6.53937e-05	0.0104842
FNDC1	3.895	5.797	-2.069	0.34	1.05786e-08	3.92065e-06	7.55278e-06	0.00331336
COL4A4	5.593	7.616	-2.085	0.36	6.93666e-08	1.91167e-05	1.23387e-05	0.0040805
C5ORF20	6.248	8.415	-2.096	0.41	1.58902e-06	0.000275465	3.50855e-05	0.00761816
AF085654	5.05	7.22	-2.136	0.57	0.000307631	0.0117041	0.000967552	0.037494
MFAP4	8.08	10.185	-2.147	0.43	2.29217e-06	0.000359654	5.23674e-05	0.00944072
SHISA3	3.872	6.081	-2.166	0.44	2.86822e-06	0.000425209	4.85236e-05	0.00931378
CXCR5	6.724	9.001	-2.18	0.49	1.78851e-05	0.00166427	0.00018184	0.0170692
ITIH3	4.779	6.878	-2.197	0.63	0.000709202	0.0195449	0.00154945	0.0453277
LRRC15	3.397	5.477	-2.205	0.5	2.63271e-05	0.00216255	0.000737459	0.0333157
ART4	2.071	4.209	-2.227	0.4	2.13466e-07	4.98769e-05	0.00117363	0.0403308
CXCL12	8.235	10.509	-2.251	0.38	4.14169e-08	1.23652e-05	8.94246e-06	0.00353315
ENST00000390549	11.478	13.758	-2.252	0.64	0.000610872	0.0175787	0.00146743	0.0442411
ITIH1	3.698	5.786	-2.252	0.66	0.000888569	0.0224979	0.000287352	0.0212555
MFAP5	6.598	8.779	-2.252	0.51	2.56387e-05	0.00214447	0.000244212	0.0196614
ENST00000390291	7.357	9.634	-2.254	0.6	0.000295522	0.0114667	0.000839379	0.0350411
BANK1	5.394	7.693	-2.255	0.57	0.000131102	0.00670991	0.000795674	0.0340151
ENST00000390626	5.559	7.857	-2.26	0.54	6.31718e-05	0.00409461	0.00048029	0.0270156
AOX1	3.622	5.783	-2.311	0.49	7.16636e-06	0.000846418	5.9958e-05	0.00993446
IGJ	7.709	10.084	-2.339	0.54	3.39594e-05	0.00258862	0.00017437	0.0167179
GPR68	6.894	9.231	-2.343	0.4	3.85685e-08	1.1677e-05	1.43725e-05	0.00435142
ENST00000390595	5.061	7.487	-2.348	0.61	0.000192902	0.00871138	0.000599652	0.0297347
TMEM119	7.73	9.974	-2.354	0.38	8.788e-09	3.43467e-06	5.15272e-06	0.00291481
ENST00000390624	5.245	7.671	-2.38	0.68	0.000664309	0.0187326	0.00150979	0.0447745
STAB2	2.771	5.087	-2.385	0.51	7.98282e-06	0.000907929	0.00163927	0.0464878
EXOC3L4	5.652	7.965	-2.388	0.44	3.81769e-07	8.18053e-05	1.84851e-05	0.00529807
ENST00000390559	10.457	12.947	-2.437	0.7	0.000754914	0.0203699	0.00155853	0.045396
ENST00000390625	3.627	6.107	-2.455	0.66	0.000314936	0.0118978	0.000749406	0.0335215
ENST00000390622	7.037	9.516	-2.47	0.55	1.65961e-05	0.00158556	0.000133513	0.0148178
ENST00000426099	7.444	9.959	-2.477	0.7	0.000600588	0.0174307	0.00147897	0.0443401
KIAA0125	3.798	6.299	-2.485	0.45	2.48144e-07	5.61485e-05	3.40189e-05	0.00746193
ENST00000498435	7.768	10.343	-2.492	0.73	0.000822612	0.0213819	0.00177734	0.0489191
LOC100653210	7.855	10.378	-2.498	0.7	0.000514828	0.0158549	0.00122207	0.041353
SPIB	8.171	10.717	-2.502	0.53	5.78072e-06	0.000739658	8.9483e-05	0.0120976
ENST00000390539	6.131	8.594	-2.512	0.58	3.04639e-05	0.00239872	0.000205828	0.0182763
RARRES2	8.355	10.776	-2.513	0.4	4.59431e-09	1.97519e-06	5.51855e-06	0.00297476
CD40LG	3.38	5.949	-2.53	0.49	1.11462e-06	0.000210174	1.98986e-05	0.00555507
COL10A1	6.183	8.447	-2.535	0.44	6.04997e-08	1.68896e-05	2.27759e-05	0.00597062
CCR7	8.953	11.604	-2.547	0.53	4.52238e-06	0.000611403	6.008e-05	0.00993446
ENST00000390247	7.929	10.599	-2.552	0.71	0.000507939	0.0157103	0.00118105	0.0403308
LTB	8.529	11.211	-2.566	0.47	3.43514e-07	7.45877e-05	1.52829e-05	0.0045628
ENST00000390551	11.187	13.76	-2.576	0.71	0.000394657	0.0137677	0.00135919	0.0427778
ADH1C	4.495	6.969	-2.587	0.65	0.000121368	0.00636132	0.000880321	0.0357045
ENST00000453166	6.224	8.847	-2.587	0.72	0.000487772	0.0153292	0.00116697	0.0403298
RBP5	5.331	7.892	-2.602	0.47	1.57963e-07	3.77286e-05	1.64359e-05	0.0047744
MS4A1	6.44	9.132	-2.605	0.57	1.18537e-05	0.00124897	0.000882727	0.0357346
ENST00000390304	4.04	6.739	-2.621	0.66	0.000123548	0.00641495	0.000612909	0.0301489
ENST00000390323	12.251	14.88	-2.623	0.66	0.000129309	0.00663393	0.000525007	0.0279345
ENST00000390319	5.28	7.939	-2.667	0.73	0.000417321	0.014212	0.00112756	0.0399901
BF175071	9.409	12.098	-2.674	0.74	0.000454648	0.0147407	0.00124549	0.0414444
ENST00000390594	6.087	8.822	-2.698	0.59	1.19691e-05	0.00124897	0.000114812	0.013937
ENST00000390243	6.202	8.976	-2.745	0.73	0.000265063	0.0106875	0.000722236	0.0330415
ENST00000390305	5.779	8.523	-2.751	0.68	0.000103232	0.00573403	0.00044779	0.0256154
ENST00000390297	5.396	8.262	-2.768	0.76	0.00042232	0.014246	0.00102094	0.0380646
BLK	6.644	9.551	-2.816	0.57	2.19351e-06	0.000346703	6.68749e-05	0.0104863
S77011	11.279	14.128	-2.817	0.71	0.000122821	0.00639264	0.000582889	0.0293859
ENST00000492167	7.387	10.251	-2.818	0.75	0.000280953	0.0111222	0.000817379	0.0345194
ENST00000390294	5.798	8.707	-2.848	0.75	0.000223833	0.00967724	0.000668159	0.0314973
ENST00000390605	6.628	9.538	-2.889	0.64	1.70696e-05	0.00161453	0.000134061	0.0148178
ENST00000390633	6.242	9.177	-2.907	0.66	2.07272e-05	0.00181858	0.000149901	0.0152974
IGLL5	12.238	15.208	-2.948	0.72	8.38826e-05	0.00491154	0.000581074	0.0293859
ENST00000474213	3.052	6.001	-2.971	0.58	1.08107e-06	0.000205652	2.9139e-05	0.00695969
CD19	8.616	11.687	-2.991	0.6	2.09753e-06	0.000336481	4.90577e-05	0.00931378
A_33_P3251412	5.319	8.434	-3.077	0.79	0.000176679	0.00832871	0.000583453	0.0293859
ENST00000390317	6.255	9.406	-3.137	0.69	1.29987e-05	0.00132426	0.000112974	0.0138771
LGALS2	7.06	10.232	-3.141	0.53	2.55627e-08	8.58587e-06	6.1367e-06	0.00297476
ADH1A	1.918	5.001	-3.171	0.63	2.038e-06	0.000332489	0.000357297	0.0237371
ENST00000390312	5.917	9.105	-3.172	0.72	2.61171e-05	0.00215928	0.000171919	0.0166467
AF058072	3.528	6.789	-3.183	0.71	1.58289e-05	0.00154663	0.000139765	0.0151526
TCL1A	7.89	11.261	-3.197	0.64	2.38671e-06	0.000371773	6.12344e-05	0.0100481
DQ098707	5.75	9.032	-3.277	0.74	2.1033e-05	0.00183368	0.000148771	0.0152974
ENST00000390547	10.266	13.598	-3.341	0.68	2.75048e-06	0.000413027	7.83414e-05	0.0112268
DNASE1L3	4.747	8.323	-3.496	0.58	2.44886e-08	8.35565e-06	2.49635e-05	0.00623972
H19	5.033	8.875	-3.907	0.55	9.82704e-11	5.70925e-08	9.61292e-07	0.00150765
AF194718	3.041	7.083	-4.016	0.73	1.93152e-07	4.56263e-05	1.01437e-05	0.00375947
DPT	5.884	10.201	-4.393	0.46	2.07648e-16	5.57951e-13	3.99196e-06	0.00258719
CCL19	7.108	11.682	-4.484	0.63	1.06943e-10	6.04962e-08	1.12218e-06	0.00150765
CILP	3.583	8.067	-4.621	0.52	8.91219e-15	1.06431e-11	4.09213e-06	0.00258719
COMP	4.89	9.456	-4.772	0.57	2.0132e-13	1.96708e-10	1.55276e-06	0.00170381
CCL21	2.764	9.137	-6.269	0.67	9.95925e-16	1.94622e-12	3.68274e-05	0.00776119

## Sheet: Table S2A
	Table S2A : Expression of selected genes from our study in samples from the GSE14020 dataset (Affymetrix microarray).
	Samples correspond to metastases located in the brain (n = 15), or in other sites: bone (n = 9) and lung (n = 4).
	Twenty-one of the 23 genes identified in our study were available on the Affymetrix platform.
	Differences in mRNA expression between brain metastases and other metastatic sites are indicated in the “Log2 FC” column.
	P-values were computed considering metastatic site either as the outcome (binomial model) or as the predictor variable (linear Gaussian model)
	SE: standard error of the log₂ fold change (FC) between expression in brain metastases and other metastatic sites
Gene	Mean Brain	Mean Others	Log2 FC	SE	p-value Gaussian	p-value Binomial
MOBP	8.831	6.233	2.6	0.45	4.37499e-06	0.00554149
KIF5C	6.232	4.505	1.73	0.6	0.00785864	0.040312
NCAN	8.523	6.83	1.69	0.63	0.0119266	0.0274787
OMG	5.173	3.831	1.34	0.52	0.0155299	0.0840427
CNTN2	6.349	5.406	0.94	0.36	0.0152377	0.0586684
SOX2-OT	7.081	6.299	0.78	0.39	0.0556032	0.117834
MT3	5.962	5.511	0.45	0.17	0.0143215	0.063607
NKX6-2	7.634	7.249	0.39	0.17	0.0330475	0.0718848
AQP4	5.867	5.522	0.34	0.09	0.00051558	0.0169591
MAG	6.387	6.056	0.33	0.12	0.0122801	0.0752248
CACNG7	7.066	6.77	0.3	0.14	0.0404507	0.0640336
CLDN11	6.025	5.741	0.28	0.08	0.00233453	0.0160159
NCAM1	7.112	6.873	0.24	0.08	0.00386435	0.0159118
STMN4	5.32	5.076	0.24	0.13	0.0621597	0.0951608
GFAP	6.274	6.072	0.2	0.1	0.048434	0.0769752
GPR37L1	6.694	6.493	0.2	0.11	0.0808942	0.0946078
LOC284570	4.08	3.918	0.16	0.07	0.038115	0.0685168
KLK6	7.152	7.023	0.13	0.05	0.0202289	0.0346331
GRM3	7.945	7.851	0.09	0.07	0.177378	0.185133
GAP43	4.179	4.094	0.08	0.03	0.0192392	0.0318422
DNER	7.004	7.006	0	0.09	0.979373	0.978388

## Sheet: Table S2B
	Table S2B : Expression of selected genes from our study in samples from the GSE209998 dataset (RNAseq, Illumina HiSeq 2500).
	Samples correspond to metastases located in the brain (n = 9), or metastases located in other sites (n = 67), including: adrenal (n = 3), bone (n = 2), chest wall (n = 7), diaphragm (n = 1), liver (n = 18), lung (n = 8), lymph node (n = 11), ovary (n = 3), pericardium (n = 1), peritoneum (n = 1), pleura (n = 3), rectum (n = 1), skin (n = 3), soft tissue (n = 4), spleen (n = 1), stomach (n = 1), t…
	Twenty-one of the 23 genes identified in our study were available on the HiSeq platform.
	Differences in mRNA expression between brain metastases and other metastatic sites are indicated in the “Log2 FC” column.
	P-values were computed considering metastatic site either as the outcome (binomial model) or as the predictor variable (linear Gaussian model)
	SE: standard error of the log₂ fold change (FC) between expression in brain metastases and other metastatic sites
Gene	Mean Brain	Mean Others	Log2 FC	SE	p-value Gaussian	p-value Binomial
GFAP	14.915	5.003	9.91	0.72	1.5501e-22	0.998351
MT3	8.829	2.516	6.31	0.9	7.72013e-10	0.000121267
AQP4	11.978	5.701	6.28	0.95	4.39038e-09	0.000243564
GAP43	9.608	3.533	6.08	0.76	1.16923e-11	0.000266498
MOBP	9.085	3.522	5.56	0.72	3.23438e-11	0.000156805
NCAN	8.962	3.438	5.52	1.01	5.82308e-07	0.000270386
STMN4	8.111	2.713	5.4	0.82	5.66905e-09	0.000194492
MAG	8.287	3.182	5.11	0.84	4.13059e-08	0.000257977
GRM3	8.308	3.604	4.7	0.68	1.30728e-09	0.00211061
CACNG7	5.875	1.347	4.53	0.78	1.19819e-07	0.000171233
DNER	9.9	5.501	4.4	1.19	0.000392197	0.00218358
SOX2-OT	9.303	4.962	4.34	0.72	4.79567e-08	0.000177778
CNTN2	10.24	6.429	3.81	0.52	1.9702e-10	0.000198587
NKX6-2	7.099	3.393	3.71	0.53	9.06365e-10	0.000299283
TMEM229A	5.281	1.885	3.4	0.7	5.55518e-06	0.000485831
GPR37L1	9.522	6.494	3.03	0.54	3.29257e-07	0.00033191
KLK6	8.23	5.258	2.97	1.54	0.0580814	0.0679126
KIF5C	11.839	8.979	2.86	0.69	8.12434e-05	0.00121855
NCAM1	10.776	8.077	2.7	0.83	0.00175288	0.00504227
CLDN11	10.033	7.478	2.55	0.62	0.000100486	0.00151994
OMG	9.806	8.626	1.18	0.4	0.00462033	0.00957457

## Sheet: Table S2C
Table S2C : Expression of selected genes from our study in samples from the GSE193103 dataset (RNA-seq, Illumina HiSeq 2500).
Samples correspond to metastases located in the brain (n = 11), or metastases located in other sites (n = 65), including: adrenal (n = 6), Dura (n = 2), chest (n = 5), kidney (n=1), liver (n = 14), lung (n = 13), node (n = 9), mesentary (n = 1), muscle (n = 1), ovary (n=1), pancreas (n = 2), pleura (n=2), rib (n = 2), skin (n = 2), skull (n = 1), spine (n= 1), spleen (n=1), thyroid (n=1).
Twenty-one of the 23 genes identified in our study were available on the HiSeq platform.
Differences in mRNA expression between brain metastases and other metastatic sites are indicated in the “Log2 FC” column.
P-values were computed considering metastatic site either as the outcome (binomial model) or as the predictor variable (linear Gaussian model)
SE: standard error of the log₂ fold change (FC) between expression in brain metastases and other metastatic sites
Gene	Mean Brain	Mean Others	Log2 FC	SE	p-value Gaussian	p-value Binomial
GFAP	15.812	5.489	10.32	0.85	2.4305e-19	6.60131e-05
NCAN	11.573	3.905	7.67	1.12	1.77457e-09	0.00263795
STMN4	9.107	1.997	7.11	0.61	1.63812e-18	0.000769983
CACNG7	7.524	0.656	6.87	0.48	4.83534e-23	0.000101913
GAP43	9.997	3.635	6.36	0.66	1.3096e-14	0.000450157
MT3	9.779	3.497	6.28	0.9	1.23118e-09	6.4552e-05
AQP4	12.167	6.181	5.99	1.14	1.47546e-06	0.000345977
MOBP	9.054	3.27	5.78	0.57	1.23423e-15	0.000612273
MAG	8.171	3.065	5.11	0.74	1.45822e-09	0.000383972
GRM3	8.025	3.336	4.69	0.7	3.23363e-09	0.000324451
SOX2-OT	8.65	3.972	4.68	0.45	3.22731e-16	0.000218021
KLK6	9.648	5.027	4.62	1.39	0.00134251	0.00476241
DNER	10.585	5.982	4.6	1.09	6.99991e-05	0.00178489
CNTN2	10.648	6.378	4.27	0.49	4.43932e-13	0.00262941
KIF5C	12.193	8.376	3.82	0.58	5.42663e-09	0.000158365
TMEM229A	4.916	1.139	3.78	0.48	2.45937e-11	0.000129117
NKX6-2	6.747	2.997	3.75	0.48	2.94827e-11	0.000638185
NCAM1	12.109	8.419	3.69	0.68	7.8288e-07	0.000328004
GPR37L1	10.233	6.605	3.63	0.37	4.76033e-15	0.0047135
CLDN11	9.47	7.306	2.16	0.54	0.000154894	0.00122708
OMG	8.925	8.167	0.76	0.31	0.0164318	0.0230646

## Sheet: Table S2D
	Table S2D : Expression of selected genes from our study in samples from the GSE184717 dataset (RNAseq Illumina HiSeq 2000).
	Samples correspond to metastases located in the brain (n = 28), or in other sites (n = 24) including the following sites: bone (n = 3), kidney (n = 1), liver (n = 4), lung (n = 12), peri-pancreatic tissue (n = 1), peritracheal lymph node (n = 2), and skin (n = 1).
	Twenty-one of the 23 genes identified in our study were available on the Illumina platform
	Differences in mRNA expression between brain metastases and other metastatic sites are indicated in the “Log2 FC” column.
	P-values were computed considering metastatic site either as the outcome (binomial model) or as the predictor variable (linear Gaussian model)
	SE: standard error of the log₂ fold change (FC) between expression in brain metastases and other metastatic sites
Gene	Mean Brain	Mean Others	Log2 FC	SE	p-value Gaussian	p-value Binomial
GFAP	12.02	4.129	7.89	1.1	1.27052e-07	0.29767
GAP43	7.76	3.314	4.45	1.04	0.000227904	0.0525014
STMN4	7.492	3.123	4.37	1.14	0.000709307	0.0566405
FAM123A	7.235	3.024	4.21	0.88	5.7237e-05	0.0692859
MT3	7.699	3.713	3.99	1.12	0.00140504	0.0424589
GPR37L1	5.929	1.979	3.95	0.83	6.30856e-05	0.139947
MAG	6.509	2.594	3.92	0.86	0.000115264	0.0262639
DNER	8.904	5.18	3.72	0.81	9.87542e-05	0.0357542
CNTN2	7.884	4.562	3.32	0.72	9.30794e-05	0.028284
AQP4	10.359	7.17	3.19	1.8	0.0886079	0.108656
KIF5C	11.203	8.08	3.12	1	0.00446095	0.0637281
NKX6-2	5.106	1.99	3.12	0.81	0.000738039	0.0330041
MOBP	8.427	5.316	3.11	0.99	0.00428951	0.0295571
CACNG7	6.069	3.165	2.9	1.05	0.0104501	0.0552496
SOX2-OT	8.6	5.704	2.9	0.75	0.000707391	0.0436238
NCAN	7.349	4.552	2.8	1.01	0.0101955	0.0472038
GRM3	7.313	4.568	2.74	0.62	0.000158623	0.0896379
NCAM1	9.735	7.317	2.42	0.78	0.0047531	0.0585367
CLDN11	8.394	6.434	1.96	0.61	0.00334807	0.0456371
KLK6	6.196	4.528	1.67	0.98	0.101373	0.0657934
TMEM229A	4.069	2.489	1.58	0.82	0.0658918	0.0958379
OMG	7.186	5.899	1.29	0.71	0.0796377	0.111305

## Sheet: Table S2E
	Table S2E : Fixed effects (FE) meta-analysis accross the four datasets (GSE14020, GSE209998, GSE193103, GSE184717).
	Twenty of the 23 genes identified in our study were available on the 4 datasets.
	log2FC_FE : pooled fixed effect estimate (log2 Fold Change - Fixed Effect)
	SE_FE : standard error of the fixed effect
	p_value: p-values provided by two-sided Wald Z-tests (see Methods section).
Gene	log2FC_FE	SE_FE	p_value
MOBP	4.17979	0.319136	1.22045e-16
NCAN	3.45915	0.422418	2.22045e-16
KIF5C	2.82633	0.341069	2.22045e-16
CNTN2	2.74754	0.247759	1.22045e-16
SOX2-OT	2.67855	0.268672	1.22045e-16
NKX6-2	1.29747	0.170097	2.39808e-14
MT3	1.10835	0.187993	3.73099e-09
OMG	1.0359	0.206716	5.40917e-07
CACNG7	0.630027	0.0969509	8.11691e-11
GFAP	0.571066	0.0980101	5.65653e-09
GPR37L1	0.54332	0.0945703	9.18415e-09
MAG	0.507371	0.0976654	2.04727e-07
STMN4	0.492514	0.0975126	4.40028e-07
CLDN11	0.470791	0.0955395	8.31976e-07
AQP4	0.413632	0.0989493	2.91198e-05
GAP43	0.354601	0.0977749	0.000287053
GRM3	0.343289	0.0967372	0.000387172
NCAM1	0.33775	0.097513	0.000532918
KLK6	0.252268	0.098923	0.0107679
DNER	0.219613	0.0984931	0.0257653

## Sheet: Table S3
Table S3: Roles of 23 common genes upregulated in brain metastases from breast cancer, melanoma, and lymphoma.
		Brain metastasis				Primary brain tumor				Carcinogenesis hallmarks
Genes	Function	Yes/No	N	Cancer type	Ref	Yes/No	Type of tumor	N	Ref	Yes/No	N	Cancer type	Ref
NKX6-2	Homeobox protein Nkx-6.2; Transcription factor. Regulation of axon-glial interactions at myelin paranodes in oligodendrocytes	No	-	-	-	Yes	Oligo-dendroglioma	1	1	Yes	1	Gastric	2
GFAP	Glial fibrillary acidic protein, distinct astrocytes from other glial cells during the development of the CNS	Yes	2	Lung, breast	3,4	Yes	Glioblastoma	4	5–8	No	-	-	-
AQP4	Aquaporin-4; regulates body water balance and mediates water flow within the CNS	No	-	-	-	Yes	Glioblastoma	5	14–18	Yes	3	Lung, glioma	19,20,21
NCAM1	Neural cell adhesion molecule 1; neuron-neuron adhesion, outgrowth of neurites	No	-	-	-	Yes	Glioblastoma, primary CNS lymphoma	2	22,23	Yes	3	Melanoma, ameloblastoma pancreatic cancer cell	24–26
KLK6	Kallikrein-6; regulation of axon outgrowth following spinal cord injury	No	-	-	-	Yes	High grade astrocytoma, glioblastoma	3	27–29	Yes	14	Colorectal, gastric, squamous skin tumors, colon, lung, melanoma, breast, head and neck cancer	30–43
STMN4	Stathmin-4; involved in neuron projection development	No	-	-	-	Yes	Neuroblastoma	1	44	No	-	-	-
GPR37L1	Prosaposin receptor GPR37L1; Receptor for the neuroprotective	No	-	-	-	No	-	-	-	No	-	-	-
FAM123A	APC membrane recruitment protein 2; Negative regulator of the canonical Wnt signaling pathway involved in neuroectodermal patterning	No	-	-	-	No	-	-	-	No	-	-	-
GAP43	Growth associated protein 43; Neuromodulin; associated with nerve growth. Plays a role in axonal and dendritic filopodia induction	Yes	1	NSCLC	45	No	-	-	-	Yes	1	NSCLC	45,46
SOX2-OT	SOX2 Overlapping Transcript/ non protein coding; This gene produces alternatively spliced long non-coding RNAs, Overexpression of these transcripts may promote cell proliferation	No	-	-	-	No	-	-	-	Yes	9	Breast, ovarian, prostate, head and neck, glioblastoma, cholangio-carcinoma, osteosarcoma	47,48, 49,50,51, 52–55
CACNG7	Voltage-dependent calcium channel gamma-7 subunit; Promotes their targeting to the cell membrane and synapses	No	-	-	-	No	-	-	-	No	-	-	-
MOBP	Myelin-associated oligodendrocyte basic protein; involved in nervous system development	No	-	-	-	No	-	-	-	No	-	-	-
GRM3	Metabotropic glutamate receptor 3; Ligand binding causes a conformation change that triggers signaling via guanine nucleotide-binding proteins (G proteins) and modulates the activity of down-stream effectors.	No	-	-	-	No	-	-	-	Yes	4	Breast, colon cancer, melanoma	58,59,60,61
TMEM229A	Transmembrane protein 229A, Predicted to be integral component of membrane, role in tooth differentiation and development	No	-	-	-	No	-	-	-	Yes	1	NSCLC	62
LOC284570	Uncharacterized
MAG	Myelin-associated glycoprotein; Adhesion molecule that mediates interactions between myelinating cells and neurons, maintenance of normal axon myelination. Protects motoneurons against apoptosis	No	-	-	-	Yes	Astrocytic, meningeal tumor	1	63	No	-	-	-
OMG	Oligodendrocyte-myelin glycoprotein; Cell adhesion, required for myelination in the CNS	No	-	-	-	No	-	-	-	No	-	-	-
CNTN2	Axon guidance, neurite outgrowth, and axon–glia interactions	No	-	-	-	Yes	Glioma	2	64	Yes	1	Glioma, melanoma	64.66
MT3	Metal homeostasis and cell stress responses in brain	No	_	_	_	Yes	Glioma	2	65	Yes	1	Glioma	65
CLDN11	Tight junction barrier formation, prominently in CNS myelin	No	_	_	_	Yes	Glioma	1	67	Yes	4	Glioma	67
NCAN	Modulates cell adhesion and signaling in nervous tissue ECM	No	_	_	_	Yes	Glioma	4	69	Yes	4	Glioma	68
DNER	Modulates Notch-related signaling and neuron–glia communication.	No	_	_	_	Yes	Glioma	3	68	Yes	4	Glioma, breast cancer	70
KIF5C	Neuron-enriched kinesin-1 motor involved in microtubule-based intracellular transport	No	_	_	_	Yes	Glioma	1	71		3	Glioma, oesophageal carcinoma	72
N: number of articles
Ref: references
References
1	Lee SH, Davison JA, Vidal SM, Belouchi A. Cloning, expression and chromosomal location of NKX6B TO 10Q26, a region frequently deleted in brain tumors. Mamm Genome Off J Int Mamm Genome Soc. 2001;12(2):157-162. doi:10.1007/s003350010247
2	Dai J, Peng T, Yu X. NK6 Homeobox 2 Regulated Gastrokin-2 Suppresses Gastric Cancer Cell Proliferation and Invasion via Akt Signaling Pathway. Cell Biochem Biophys. 2021;79(1):123-131. doi:10.1007/s12013-020-00948-9
3	Lin X, Lu T, Deng H, et al. Serum neurofilament light chain or glial fibrillary acidic protein in the diagnosis and prognosis of brain metastases. J Neurol. 2022;269(2):815-823. doi:10.1007/s00415-021-10660-0
4	Darlix A, Hirtz C, Mollevi C, et al. Serum glial fibrillary acidic protein is a predictor of brain metastases in patients with metastatic breast cancer. Int J Cancer. 2021;149(8):1605-1618. doi:10.1002/ijc.33724
5	Lyubimova NV, Timofeiev YS, Sushlinskii NE. [The glio-fibrillar acid protein in blood serum of patients with brain tumors and neurological diseases of non-tumorous etiology]. Klin Lab Diagn. 2016;61(8):466-469.
6	Ahmadipour Y, Gembruch O, Pierscianek D, Sure U, Jabbarli R. Does the expression of glial fibrillary acid protein (GFAP) stain in glioblastoma tissue have a prognostic impact on survival? Neurochirurgie. 2020;66(3):150-154. doi:10.1016/j.neuchi.2019.12.012
7	Lyubimova NV, Timofeev YS, Mitrofanov AA, Bekyashev AK, Goncharova ZA, Kushlinskii NE. Glial Fibrillary Acidic Protein in the Diagnosis and Prognosis of Malignant Glial Tumors. Bull Exp Biol Med. 2020;168(4):503-506. doi:10.1007/s10517-020-04741-9
8	Grube S, Freitag D, Kalff R, Ewald C, Walter J. Characterization of adherent primary cell lines from fresh human glioblastoma tissue, defining glial fibrillary acidic protein as a reliable marker in establishment of glioblastoma cell culture. Cancer Rep. 2020;4(2):e1324. doi:10.1002/cnr2.1324
9	Brot S, Malleval C, Benetollo C, et al. Identification of a new CRMP5 isoform present in the nucleus of cancer cells and enhancing their proliferation. Exp Cell Res. 2013;319(5):588-599. doi:10.1016/j.yexcr.2012.12.011
10	Zheng C, Guo K, Chen B, Wen Y, Xu Y. miR-214-5p inhibits human prostate cancer proliferation and migration through regulating CRMP5. Cancer Biomark Sect Dis Markers. 2019;26(2):193-202. doi:10.3233/CBM-190128
11	Shimizu D, Masuda T, Sato K, et al. CRMP5-associated GTPase (CRAG) Is a Candidate Driver Gene for Colorectal Cancer Carcinogenesis. Anticancer Res. 2019;39(1):99-106. doi:10.21873/anticanres.13084
12	Wang L, Liu W, Tang H, et al. DRP5 is involved in cancer cell growth and predicts poor prognosis in human osteosarcoma. Cancer Med. 2017;6(5):982-993. doi:10.1002/cam4.1009
13	Moutal A, Honnorat J, Massoma P, et al. CRMP5 Controls Glioblastoma Cell Proliferation and Survival through Notch-Dependent Signaling. Cancer Res. 2015;75(17):3519-3528. doi:10.1158/0008-5472.CAN-14-0631
14	Isoardo G, Morra I, Chiarle G, et al. Different aquaporin-4 expression in glioblastoma multiforme patients with and without seizures. Mol Med Camb Mass. 2012;18:1147-1151. doi:10.2119/molmed.2012.00015
15	Nico B, Ribatti D. Role of aquaporins in cell migration and edema formation in human brain tumors. Exp Cell Res. 2011;317(17):2391-2396. doi:10.1016/j.yexcr.2011.07.006
16	Ding T, Gu F, Fu L, Ma YJ. Aquaporin-4 in glioma invasion and an analysis of molecular mechanisms. J Clin Neurosci. 2010;17(11):1359-1361. doi:10.1016/j.jocn.2010.02.014
17	Warth A, Kröger S, Wolburg H. Redistribution of aquaporin-4 in human glioblastoma correlates with loss of agrin immunoreactivity from brain capillary basal laminae. Acta Neuropathol (Berl). 2004;107(4):311-318. doi:10.1007/s00401-003-0812-0
18	Valente O, Messina R, Ingravallo G, et al. Alteration of the translational readthrough isoform AQP4ex induces redistribution and downregulation of AQP4 in human glioblastoma. Cell Mol Life Sci CMLS. 2022;79(3):140. doi:10.1007/s00018-021-04123-y
19	Xie Y, Wen X, Jiang Z, Fu HQ, Han H, Dai L. Aquaporin 1 and aquaporin 4 are involved in invasion of lung cancer cells. Clin Lab. 2012;58(1-2):75-80.
20	Wu X, Wu G, Zhang H, et al. MiR-196b Promotes the Invasion and Migration of Lung Adenocarcinoma Cells by Targeting AQP4. Technol Cancer Res Treat. 2021;20:1533033820985868. doi:10.1177/1533033820985868
21	Chen Y, Gao F, Jiang R, et al. Down-Regulation of AQP4 Expression via p38 MAPK Signaling in Temozolomide-Induced Glioma Cells Growth Inhibition and Invasion Impairment. J Cell Biochem. 2017;118(12):4905-4913. doi:10.1002/jcb.26176
22	Jayaram S, Balakrishnan L, Singh M, et al. Identification of a Novel Splice Variant of Neural Cell Adhesion Molecule in Glioblastoma Through Proteogenomics Analysis. Omics J Integr Biol. 2018;22(6):437-448. doi:10.1089/omi.2017.0220
23	Liu Q, Chen X, Li G, et al. Primary central nervous system ALK-positive anaplastic large cell lymphoma with CD56 abnormally expression in a Chinese child: Challenge in diagnostic practice. Int J Immunopathol Pharmacol. 2020;34:2058738420941756. doi:10.1177/2058738420941756
24	Li J, Yang R, Yang H, et al. NCAM regulates the proliferation, apoptosis, autophagy, EMT, and migration of human melanoma cells via the Src/Akt/mTOR/cofilin signaling pathway. J Cell Biochem. 2020;121(2):1192-1204. doi:10.1002/jcb.29353
25	Guan G, Niu X, Qiao X, Wang X, Liu J, Zhong M. Upregulation of Neural Cell Adhesion Molecule 1 (NCAM1) by hsa-miR-141-3p Suppresses Ameloblastoma Cell Migration. Med Sci Monit Int Med J Exp Clin Res. 2020;26:e923491. doi:10.12659/MSM.923491
26	Deborde S, Omelchenko T, Lyubchik A, et al. Schwann cells induce cancer cell dispersion and invasion. J Clin Invest. 126(4):1538-1554. doi:10.1172/JCI82658
27	Drucker KL, Gianinni C, Decker PA, Diamandis EP, Scarisbrick IA. Prognostic significance of multiple kallikreins in high-grade astrocytoma. BMC Cancer. 2015;15:565. doi:10.1186/s12885-015-1566-5
28	Drucker KL, Paulsen AR, Giannini C, et al. Clinical significance and novel mechanism of action of kallikrein 6 in glioblastoma. Neuro-Oncol. 2013;15(3):305-318. doi:10.1093/neuonc/nos313
29	Talieri M, Zoma M, Devetzi M, Scorilas A, Ardavanis A. Kallikrein-related peptidase 6 (KLK6)gene expression in intracranial tumors. Tumour Biol J Int Soc Oncodevelopmental Biol Med. 2012;33(5):1375-1383. doi:10.1007/s13277-012-0385-4
30	Ghosh MC, Grass L, Soosaipillai A, Sotiropoulou G, Diamandis EP. Human kallikrein 6 degrades extracellular matrix proteins and may enhance the metastatic potential of tumour cells. Tumour Biol J Int Soc Oncodevelopmental Biol Med. 2004;25(4):193-199. doi:10.1159/000081102
31	Ogawa K, Utsunomiya T, Mimori K, et al. Clinical significance of human kallikrein gene 6 messenger RNA expression in colorectal cancer. Clin Cancer Res Off J Am Assoc Cancer Res. 2005;11(8):2889-2893. doi:10.1158/1078-0432.CCR-04-2281
32	Nagahara H, Mimori K, Utsunomiya T, et al. Clinicopathologic and biological significance of kallikrein 6 overexpression in human gastric cancer. Clin Cancer Res Off J Am Assoc Cancer Res. 2005;11(19 Pt 1):6800-6806. doi:10.1158/1078-0432.CCR-05-0943
33	Liu X, Xiong H, Li J, He Y, Yuan X. Correlation of hK6 expression with tumor recurrence and prognosis in advanced gastric cancer. Diagn Pathol. 2013;8:62. doi:10.1186/1746-1596-8-62
34	Klucky B, Mueller R, Vogt I, et al. Kallikrein 6 induces E-cadherin shedding and promotes cell proliferation, migration, and invasion. Cancer Res. 2007;67(17):8198-8206. doi:10.1158/0008-5472.CAN-07-0607
35	Henkhaus RS, Gerner EW, Ignatenko NA. Kallikrein 6 is a mediator of K-RAS-dependent migration of colon carcinoma cells. Biol Chem. 2008;389(6):757-764. doi:10.1515/BC.2008.087
36	Kim JT, Song EY, Chung KS, et al. Up-regulation and clinical significance of serine protease kallikrein 6 in colon cancer. Cancer. 2011;117(12):2608-2619. doi:10.1002/cncr.25841
37	Nathalie HV, Chris P, Serge G, et al. High kallikrein-related peptidase 6 in non-small cell lung cancer cells: an indicator of tumour proliferation and poor prognosis. J Cell Mol Med. 2009;13(9B):4014-4022. doi:10.1111/j.1582-4934.2009.00763.x
38	Michel N, Heuzé-Vourc’h N, Lavergne E, et al. Growth and survival of lung cancer cells: regulation by kallikrein-related peptidase 6 via activation of proteinase-activated receptor 2 and the epidermal growth factor receptor. Biol Chem. 2014;395(9):1015-1025. doi:10.1515/hsz-2014-0124
39	Krenzer S, Peterziel H, Mauch C, et al. Expression and function of the kallikrein-related peptidase 6 in the human melanoma microenvironment. J Invest Dermatol. 2011;131(11):2281-2288. doi:10.1038/jid.2011.190
40	Pampalakis G, Prosnikli E, Agalioti T, Vlahou A, Zoumpourlis V, Sotiropoulou G. A tumor-protective role for human kallikrein-related peptidase 6 in breast cancer mediated by inhibition of epithelial-to-mesenchymal transition. Cancer Res. 2009;69(9):3779-3787. doi:10.1158/0008-5472.CAN-08-1976
41	Sidiropoulos KG, Ding Q, Pampalakis G, et al. KLK6-regulated miRNA networks activate oncogenic pathways in breast cancer subtypes. Mol Oncol. 2016;10(7):993-1007. doi:10.1016/j.molonc.2016.03.008
42	Schrader CH, Kolb M, Zaoui K, et al. Kallikrein-related peptidase 6 regulates epithelial-to-mesenchymal transition and serves as prognostic biomarker for head and neck squamous cell carcinoma patients. Mol Cancer. 2015;14:107. doi:10.1186/s12943-015-0381-6
43	Kaneko N, Kawano S, Yasuda K, et al. Differential roles of kallikrein-related peptidase 6 in malignant transformation and ΔNp63β-mediated epithelial-mesenchymal transition of oral squamous cell carcinoma. Oral Oncol. 2017;75:148-157. doi:10.1016/j.oraloncology.2017.11.004
44	Sung PJ, Boulos N, Tilby MJ, et al. Identification and characterisation of STMN4 and ROBO2 gene involvement in neuroblastoma cell differentiation. Cancer Lett. 2013;328(1):168-175. doi:10.1016/j.canlet.2012.08.015
45	Zhang F, Ying L, Jin J, et al. GAP43, a novel metastasis promoter in non-small cell lung cancer. J Transl Med. 2018;16:310. doi:10.1186/s12967-018-1682-5
46	Zheng C, Quan RD, Wu CY, et al. Growth-associated protein 43 promotes thyroid cancer cell lines progression via epithelial-mesenchymal transition. J Cell Mol Med. 2019;23(12):7974-7984. doi:10.1111/jcmm.14460
47	Zhang W, Yang S, Chen D, et al. SOX2-OT induced by PAI-1 promotes triple-negative breast cancer cells metastasis by sponging miR-942-5p and activating PI3K/Akt signaling. Cell Mol Life Sci CMLS. 2022;79(1):59. doi:10.1007/s00018-021-04120-1
48	Lai Y, Dong L, Jin H, Li H, Sun M, Li J. Exosome long non-coding RNA SOX2-OT contributes to ovarian cancer malignant progression by miR-181b-5p/SCD1 signaling. Aging. 2021;13(20):23726-23738. doi:10.18632/aging.203645
49	Wo Q, Zhang D, Hu L, et al. Long noncoding RNA SOX2-OT facilitates prostate cancer cell proliferation and migration via miR-369-3p/CFL2 axis. Biochem Biophys Res Commun. 2019;520(3):586-593. doi:10.1016/j.bbrc.2019.09.108
50	Song X, Wang H, Wu J, Sun Y. Long Noncoding RNA SOX2-OT Knockdown Inhibits Proliferation and Metastasis of Prostate Cancer Cells Through Modulating the miR-452-5p/HMGB3 Axis and Inactivating Wnt/β-Catenin Pathway. Cancer Biother Radiopharm. 2020;35(9):682-695. doi:10.1089/cbr.2019.3479
51	Tai Y, Ji Y, Liu F, et al. Long noncoding RNA SOX2-OT facilitates laryngeal squamous cell carcinoma development by epigenetically inhibiting PTEN via methyltransferase EZH2. IUBMB Life. 2019;71(9):1230-1239. doi:10.1002/iub.2026
52	Zhang E, Li X. LncRNA SOX2-OT regulates proliferation and metastasis of nasopharyngeal carcinoma cells through miR-146b-5p/HNRNPA2B1 pathway. J Cell Biochem. 2019;120(10):16575-16588. doi:10.1002/jcb.28917
53	Wang H, Hu Q, Tong Y, et al. LncRNA SOX2-OT regulates miR-192-5p/RAB2A axis and ERK pathway to promote glioblastoma cell growth. Cell Cycle Georget Tex. 2021;20(19):2010-2020. doi:10.1080/15384101.2021.1965722
54	Wei CX, Wong H, Xu F, Liu Z, Ran L, Jiang RD. IRF4-induced upregulation of lncRNA SOX2-OT promotes cell proliferation and metastasis in cholangiocarcinoma by regulating SOX2 and PI3K/AKT signaling. Eur Rev Med Pharmacol Sci. 2018;22(23):8169-8178. doi:10.26355/eurrev_201812_16509
55	Wang Z, Tan M, Chen G, Li Z, Lu X. LncRNA SOX2-OT is a novel prognostic biomarker for osteosarcoma patients and regulates osteosarcoma cells proliferation and motility through modulating SOX2. IUBMB Life. 2017;69(11):867-876. doi:10.1002/iub.1681
56	Nakada M, Yamada A, Takino T, et al. Suppression of Membrane-type 1 Matrix Metalloproteinase (MMP)-mediated MMP-2 Activation and Tumor Invasion by Testican 3 and Its Splicing Variant Gene Product, N-Tes1. Cancer Res. 2001;61(24):8896-8902.
57	Yu Y, Wang Z, Huang Z, Tang X, Huang X, Li W. C1orf61 promotes hepatocellular carcinoma metastasis and increases the therapeutic response to sorafenib. Biochim Biophys Acta Mol Cell Res. 2021;1868(8):119048. doi:10.1016/j.bbamcr.2021.119048
58	Yue Y, Deng P, Xiao H, et al. N6-methyladenosine-mediated downregulation of miR-374c-5p promotes cadmium-induced cell proliferation and metastasis by targeting GRM3 in breast cancer cells. Ecotoxicol Environ Saf. 2022;229:113085. doi:10.1016/j.ecoenv.2021.113085
59	Yi H, Geng L, Black A, Talmon G, Berim L, Wang J. The miR-487b-3p/GRM3/TGFβ signaling axis is an important regulator of colon cancer tumorigenesis. Oncogene. 2017;36(24):3477-3489. doi:10.1038/onc.2016.499
60	Prickett TD, Wei X, Cardenas-Navia I, et al. Exon capture analysis of G protein-coupled receptors identifies activating mutations in GRM3 in melanoma. Nat Genet. 2011;43(11):1119-1126. doi:10.1038/ng.950
61	Lu J, Li Y. Circ_0079593 facilitates proliferation, metastasis, glucose metabolism and inhibits apoptosis in melanoma by regulating the miR-516b/GRM3 axis. Mol Cell Biochem. 2020;475(1-2):227-237. doi:10.1007/s11010-020-03875-8
62	Zhang X, He Y, Jiang Y, et al. TMEM229A suppresses non-small cell lung cancer progression via inactivating the ERK pathway. Oncol Rep. 2021;46(2):176. doi:10.3892/or.2021.8127
63	Koper-Lenkiewicz OM, Milewska AJ, Kamińska J, et al. Myelin-associated proteins are potential diagnostic markers in patients with primary brain tumour. Ann Med. 53(1):1710-1721. doi:10.1080/07853890.2021.1983205.
64	Guo Y, Zhang P, Zhang H, Zhang P, Xu R. RNAi for contactin 2 inhibits proliferation of U87-glioma stem cells by downregulating AICD, EGFR, and HES1. Onco Targets Ther. 2017 Feb 13;10:791-801. doi: 10.2147/OTT.S113390.
65	Santangelo R, Rizzarelli E, Copani A. Role for Metallothionein-3 in the Resistance of Human U87 Glioblastoma Cells to Temozolomide. ACS Omega. 2020 Jul 16;5(29):17900-17907. doi: 10.1021/acsomega.9b04483.
66	Vízkeleti L, Papp O, Doma V, Gil J, Markó-Varga G, Kovács SA, Győrffy B, Kárpáti S, Tímár J. Identification of genetic fingerprint of type I interferon therapy in visceral metastases of melanoma. Sci Rep. 2024 Nov 3;14(1):26540. doi: 10.1038/s41598-024-77285-x
67	Katsushima K, Shinjo K, Natsume A, Ohka F, Fujii M, Osada H, Sekido Y, Kondo Y. Contribution of microRNA-1275 to Claudin11 protein suppression via a polycomb-mediated silencing mechanism in human glioma stem-like cells. J Biol Chem. 2012 Aug 10;287(33):27396-406. doi: 10.1074/jbc.M112.359109. Epub 2012 Jun 26.
68	Day, Z.I., Roberts-Thomson, S., Nouri, Y.J. et al. Defining the extracellular matrix for targeted immunotherapy in adult and pediatric brain cancer. npj Precis. Onc. 9, 184 (2025).
69	Sun P, Xia S, Lal B, Eberhart CG, Quinones-Hinojosa A, Maciaczyk J, Matsui W, Dimeco F, Piccirillo SM, Vescovi AL, Laterra J. DNER, an epigenetically modulated gene, regulates glioblastoma-derived neurosphere cell differentiation and tumor propagation. Stem Cells. 2009 Jul;27(7):1473-86. doi: 10.1002/stem.89.
70	Lijun Wang et al. Delta/notch-like epidermal growth factor-related receptor promotes stemness to facilitate breast cancer progression. Cellular Signalling, Volume 63. 2019. https://doi.org/10.1016/j.cellsig.2019.109389.
71	Samii A, Sorokin M, Kar S, Makovskaia L, Garazha A, Hartmann C, Moisseev A, Kim E, Giese A, Buzdin A. Case of multifocal glioblastoma with four fusion transcripts of ALK, FGFR2, NTRK2, and NTRK3 genes stresses the need for tumor tissue multisampling for transcriptomic analysis. Cold Spring Harb Mol Case Stud. 2021 Aug 2;7(4):a006100. doi: 10.1101/mcs.a006100.
72	He R, Wang J, Ye K, Du J, Chen J, Liu W. Reduced miR-203 predicts metastasis and poor survival in esophageal carcinoma. Aging (Albany NY). 2019 Dec 16;11(24):12114-12130. doi: 10.18632/aging.102543.

## Sheet: Table S4
Table S4. The basal mRNA expression level of KLK6 in each cell line
	Average Ct
	GADPH	KLK6
4T1	15.95	31.98
MDA-MB 231	18.46	36.83
S49.1	19.92	20.08
Melanoma	19.54	29.63

## Sheet: Table S5
Table S5. Main characteristics of the 14 studies with transcriptomics of brain metastases
ID	First author, year	Cancer type	Samples compared	Method	Results
1	Najjary et al, 20231	Breast cancer, lung cancer	22 paired BM vs. primary tumor (11 breast, 11 lung cancer)	Targeted gene expression profiles using nCounter PanCancer IO 360™ Panel of NanoString technologies	High expression of the immune checkpoint VTCN1 in brain metastases- breast cancer, and VISTA, IDO1, NT5E, and HDAC3 in brain metastases- lung cancer
2	Griguolo et al, 20232	Breast cancer	21 matched primary breast cancer vs. BMs samples	Using the BC360 Panel (nCounter platform)	60 and 318 genes, respectively, were significantly up- and downregulated in BMs as compared to primary breast cancer
3	Zeng et al, 20223	Breast cancer	311 primary breast cancers vs. 51 BMs samples	Microarray	113 genes were upregulated and 127 genes were downregulated. COL14A1, COL3A1, COL6A3, THY1, MMP14, GAP43, PTPRN, and SNAP25 might be candidate targets for diagnosis and treatment of BMBC, and COL3A1 might have predictive value.
4	Zhang et al, 20214	Breast cancer	19 BM vs. 32 primary tumors	Microarray, using the Affymetrix Human Genome U133A 2.0 Array and the Affymetrix Human Gene 1.0 ST Array	10-gene separated brain metastases from primary tumours: COL6A1, COL5A3, COL5A1, COL5A2, COL6A1, COL3A, COL6A1, COL14A1, and LAMA4
5	Tsakonas et al, 20205	NSCLC	25 BM vs. 13 primary tumor (13 paired)	mRNA array analysis using the nanoString Pan-Cancer Immune Oncology panel	12-gene immune signature distinguished brain metastases from primary tumours: (CCL19, CCL21, CXCL9, CCL14, CCL18) or cytokine-receptor families (IL2RB, IL21R), and the five most differentially expressed transcripts: CD48, GZMA, ITGA4, RUNX3 and TPSAB1
6	Liu et al, 20206	Lung cancer	10 BM vs. 18 primary tumors	single-cell transcriptome	801 upregulated and 249 downregulated genes in the primary tumor compared to brain metastasis
7	Iwamoto et al, 20197	Breast cancer	16 BM vs. 16 primary tumors	Genome-wide expression using Affymetrix U133A gene chips	VEGFA and DNMT3A demonstrated significantly higher gene expression in brain metastases.
8	Ferguson et al, 20188	Breast, melanoma, NSCLC	16,999 unmatched primary tumor and/or systemic metastases; brain metastases	Gene amplification (assayed by in situ hybridization)	TOP2A expression was increased in brain metastases from all 3 cancers
9	Priedigkeit et al, 20179	Breast cancer	17 BM vs. 17 primary tumors (paired)	Nanostring gene expression	ERBB2/HER2 was the most recurrent alteration showing at least a 2-fold expression increase in 35% of brain metastases. FGFR4 showed increased expression in 30% of brain metastases
10	Lee et al, 201610	Breast cancer	20 primary tumors vs. 41 BM	NanoString nCounter Analysis covering 252 target genes	Expression levels of SOX2 and OLIG2 were downregulated in primary BC compared to BCBM.
11	Jeevan et al, 201611	NSCLC	26 BM vs. normal brain	cDNA microarray	Metastatic brain tumor samples displayed expression of epithelial markers (zinc finger protein SNAI1 and Twist-related protein-1), and the mesenchymal marker vimentin. The stem cell marker CD44 was also highly expressed.
12	Wikman et al, 201412	Breast cancer	39 primary tumor 20 BCBM tissue samples.	q-RT PCR	SPARC, RECK, TNFAIP3 and CXCL14 were down-regulated (p < 0.05) in BCBM as compared to primary BC samples irrespective of the cancer subtype.
13	Palmieri et al, 200913	Breast cancer	9 primary tumors vs. 8 BM	Microarray	Q-PCR analysis confirmed statistically significant differences or strong trends in the expression of six genes: BMP1, PEDF, LAMγ3, SIAH, STHMN3 and TSPD2. Hexokinase 2 (HK2) showed increased expression in brain metastases
14	Bos et al, 200914	breast cancer	13 brains, 8 bone, 3 liver, 12 lung and 2 ovary human metastases from breast cancer patients	Microarray	17 genes whose expression was correlated with the presence of brain metastases, the 17 genes are: COL13A1, HBEGF, B4GALT6, MMP1, PLOD2, PELI1, CSF3, ANGPTL4, PTGS2, PSCN1, LTBP1, LAMA4, RGC32, RARRES3, TNFSF10, SCNN1A and SEPP1
NSCLC: non-small cell lung cancer
BM: brain metastasis
References
1	Najjary S, de Koning W, Kros JM, Mustafa DAM. Unlocking molecular mechanisms and identifying druggable targets in matched-paired brain metastasis of breast and lung cancers. Front Immunol. 2023;14:1305644. doi:10.3389/fimmu.2023.1305644
2	Griguolo G, Dieci MV, Fineberg S, et al. Gene expression profiling of paired primary breast cancers and brain metastases to identify brain metastases-specific biological changes. J Clin Oncol. 2023;41(16_suppl):1032-1032. doi:10.1200/JCO.2023.41.16_suppl.1032
3	Zeng C, Lin M, Jin Y, Zhang J. Identification of Key Genes Associated with Brain Metastasis from Breast Cancer: A Bioinformatics Analysis. Med Sci Monit Int Med J Exp Clin Res. 2022;28:e935071. doi:10.12659/MSM.935071
4	Zhang L, Wang L, Yang H, Li C, Fang C. Identification of potential genes related to breast cancer brain metastasis in breast cancer patients. Biosci Rep. 2021;41(10):BSR20211615. doi:10.1042/BSR20211615
5	Tsakonas G, Lewensohn R, Botling J, et al. An immune gene expression signature distinguishes central nervous system metastases from primary tumours in non-small-cell lung cancer. Eur J Cancer Oxf Engl 1990. 2020;132:24-34. doi:10.1016/j.ejca.2020.03.014
6	Liu Y, Ye G, Huang L, et al. Single-cell transcriptome analysis demonstrates inter-patient and intra-tumor heterogeneity in primary and metastatic lung adenocarcinoma. Aging. 2020;12(21):21559-21581. doi:10.18632/aging.103945
7	Iwamoto T, Niikura N, Ogiya R, et al. Distinct gene expression profiles between primary breast cancers and brain metastases from pair-matched samples. Sci Rep. 2019;9(1):13343. doi:10.1038/s41598-019-50099-y
8	Ferguson SD, Zheng S, Xiu J, et al. Profiles of brain metastases: Prioritization of therapeutic targets. Int J Cancer. 2018;143(11):3019-3026. doi:10.1002/ijc.31624
9	Priedigkeit N, Hartmaier RJ, Chen Y, et al. Intrinsic Subtype Switching and Acquired ERBB2/HER2 Amplifications and Mutations in Breast Cancer Brain Metastases. JAMA Oncol. 2017;3(5):666-671. doi:10.1001/jamaoncol.2016.5630
10	Lee JY, Park K, Lee E, et al. Gene Expression Profiling of Breast Cancer Brain Metastasis. Sci Rep. 2016;6:28623. doi:10.1038/srep28623
11	Jeevan DS, Cooper JB, Braun A, Murali R, Jhanwar-Uniyal M. Molecular Pathways Mediating Metastases to the Brain via Epithelial-to-Mesenchymal Transition: Genes, Proteins, and Functional Analysis. Anticancer Res. 2016;36(2):523-532.
12	Wikman H, Westphal L, Schmid F, et al. Loss of CADM1 expression is associated with poor prognosis and brain metastasis in breast cancer patients. Oncotarget. 2014;5(10):3076-3087. doi:10.18632/oncotarget.1832
13	Palmieri D, Fitzgerald D, Shreeve SM, et al. Analyses of resected human brain metastases of breast cancer reveal the association between up-regulation of hexokinase 2 and poor prognosis. Mol Cancer Res MCR. 2009;7(9):1438-1445. doi:10.1158/1541-7786.MCR-09-0234
14	Bos PD, Zhang XHF, Nadal C, et al. Genes that mediate breast cancer metastasis to the brain. Nature. 2009;459(7249):1005-1009. doi:10.1038/nature08021
